# Supplementary material for: Leishmania Exosomes/Extracellular Vesicles Containing GP63 Are Essential for Enhance Cutaneous Leishmaniasis Development Upon Co-Inoculation of Leishmania amazonensis and Its Exosomes
Source: Front Cell Infect Microbiol. 2022 Feb 3;11:709258. doi: 10.3389/fcimb.2021.709258 (PMC8851419; doi:10.3389/fcimb.2021.709258)
Supplement: Supplementary file 1 [file DataSheet_1.xlsx]

## Sheet: Sheet1
		GP63 Low							GP63 WT							GP63 High
			Video 1	Video 2	Video 3	Average	Standard Error			Video 1	Video 2	Video 3	Average	Standard Error			Video 1	Video 2	Video 3	Average	Standard Error
		Mean	193.8	185.1	186.4	188.4	2.7		Mean	179.3	174.2	171.4	175	2.3		Mean	202.2	196.2	191.5	196.6	3.1
		Mode	180.3	144.8	127.4	150.8	15.6		Mode	164.6	129.8	163.1	152.5	11.3		Mode	166.7	179	169.3	171.7	3.8
		SD	56.7	52.9	55.5	55.1	1.1		SD	46	46.7	44.5	45.7	0.7		SD	54.3	58	70.7	61	5
		D10	130.1	129.4	124	127.9	1.9		D10	131.6	121.5	120.9	124.6	3.5		D10	149.4	131.8	132.9	138	5.7
		D50	181.9	172.3	179.6	177.9	2.9		D50	168.1	177.5	163.4	169.7	4.2		D50	182	183.5	179.3	181.6	1.2
		D90	277.8	245.9	261.7	261.8	9.2		D90	242.6	233.9	228.1	234.9	4.2		D90	258.6	289.3	258	268.7	10.3
		Valid Tracks	1365	1403	1549				Valid Tracks	1569	1451	1477				Valid Tracks	1252	1293	1270
			LeishExo			ANOVA - Tukey Test p values
			GP63 WT	GP63 High	GP63 Low	WT vs High	WT vs Low	High vs Low
		Mean	175	196.6	188.4	0.0522	0.2996	0.6328
		Mode	152.5	171.7	150.8	0.0949	0.981	0.0641
		SD	45.7	61	55.1
		SEM	26.3849	35.2184	31.812
		D10	124.6	138	127.9
		D50	169.7	181.6	177.9
		D90	234.9	268.7	261.8

## Sheet: Sheet2
LeishExo GP63 WT						LeishExo GP63 High						LeishExo GP63 Low								LeishExo GP63 WT		LeishExo GP63 High		LeishExo GP63 Low
Vesicle Diameter	1	2	3	Average	SEM	Vesicle Diameter	1	2	3	Average	SEM	Vesicle Diameter	1	2	3	Average	SEM		Vesicle Diameter (nm)	Average	SEM	Average	SEM	Average	SEM
0-50	0	0	0	0	0	0-50	0	0.372549	0	0.124183	0.101395	0-50	0	0.0392157	0	0.0130719	0.0106732		0-50	0	0	0.124183	0.101395	0.0130719	0.0106732
50-100	206439	572703	525938	435027	93969.1	50-100	348970	664632	651394	554999	84168.6	50-100	517300	1.76583e+06	115950	799694	405610		50-100	435027	93969.1	554999	84168.6	799694	405610
100-150	2.52551e+07	4.156e+07	3.20436e+07	3.29529e+07	3.86101e+06	100-150	8.05107e+06	1.58267e+07	1.82579e+07	1.40452e+07	2.51329e+06	100-150	1.89001e+07	3.14746e+07	3.82342e+07	2.95363e+07	4.62529e+06		100-150	3.29529e+07	3.86101e+06	1.40452e+07	2.51329e+06	2.95363e+07	4.62529e+06
150-200	5.44924e+07	3.39577e+07	4.48011e+07	4.4417e+07	4.84261e+06	150-200	3.76819e+07	3.81171e+07	3.92762e+07	3.83584e+07	388490	150-200	5.19555e+07	3.33187e+07	4.1578e+07	4.22841e+07	4.40217e+06		150-200	4.4417e+07	4.84261e+06	3.83584e+07	388490	4.22841e+07	4.40217e+06
200-250	1.43443e+07	2.14847e+07	1.45302e+07	1.67864e+07	1.91857e+06	200-250	2.4249e+07	1.63127e+07	1.73993e+07	1.93203e+07	2.02835e+06	200-250	1.57779e+07	2.88041e+07	2.94726e+07	2.46849e+07	3.63966e+06		200-250	1.67864e+07	1.91857e+06	1.93203e+07	2.02835e+06	2.46849e+07	3.63966e+06
250-300	5.52161e+06	4.50402e+06	2.48071e+06	4.16878e+06	729696	250-300	4.34336e+06	6.8085e+06	4.23138e+06	5.12775e+06	686673	250-300	1.10667e+07	5.46554e+06	3.99506e+06	6.84242e+06	1.75902e+06		250-300	4.16878e+06	729696	5.12775e+06	686673	6.84242e+06	1.75902e+06
300-350	1.81181e+06	60.76	1.50322e+06	1.10503e+06	456928	300-350	4.37113e+06	5225550	3.52204e+06	4.3729e+06	401523	300-350	3.42877e+06	2.08267e+06	7.82476e+06	4.4454e+06	1.41563e+06		300-350	1.10503e+06	456928	4.3729e+06	401523	4.4454e+06	1.41563e+06
350-400	905634	770312	535321	737089	88331.2	350-400	779907	959067	591254	776743	86703.8	350-400	948265	1.42135e+06	961184	1.11027e+06	127036		350-400	737089	88331.2	776743	86703.8	1.11027e+06	127036
400-450	757.48	148080	4379.42	51072.3	39612.4	400-450	534005	348271	63430	315235	111733	400-450	815878	74498.1	59152	316509	203898		400-450	51072.3	39612.4	315235	111733	316509	203898
450-500	0	0	0	0	0	450-500	21487	35.2157	395772	139098	104909	450-500	83106.2	0.0980392	0	27702.1	22618.6		450-500	0	0	139098	104909	27702.1	22618.6
500-550	0	0	0	0	0	500-550	0	0	0	0	0	500-550	838.673	0	0	279.558	228.258		500-550	0	0	0	0	279.558	228.258
550-600	0	0	0	0	0	550-600	0	0	0	0	0	550-600	0	0	0	0	0		>550	0	0	0	0	0	0
600-650	0	0	0	0	0	600-650	0	0	0	0	0	600-650	0	0	0	0	0			LeishExo			ANOVA - Tukey Test p values
650-700	0	0	0	0	0	650-700	0	0	0	0	0	650-700	0	0	0	0	0			GP63 WT	GP63 High	GP63 Low	WT vs High	WT vs Low	High vs Low
700-750	0	0	0	0	0	700-750	0	0	0	0	0	700-750	0	0	0	0	0		Mean	175	196.6	188.4	0.0522	0.2996	0.6328
750-800	0	0	0	0	0	750-800	0	0	0	0	0	750-800	0	0	0	0	0		Mode	152.5	171.7	150.8	0.0949	0.981	0.0641
800-850	0	0	0	0	0	800-850	0	0	0	0	0	800-850	0	0	0	0	0		SD	45.7	61	55.1
850-900	0	0	0	0	0	850-900	0	0	0	0	0	850-900	0	0	0	0	0		SEM	26.3849	35.2184	31.812
900-950	0	0	0	0	0	900-950	0	0	0	0	0	900-950	0	0	0	0	0		D10	124.6	138	127.9
950-1000	0	0	0	0	0	950-1000	0	0	0	0	0	950-1000	0	0	0	0	0		D50	169.7	181.6	177.9
																			D90	234.9	268.7	261.8
