# Supplementary material for: Leishmania Exosomes/Extracellular Vesicles Containing GP63 Are Essential for Enhance Cutaneous Leishmaniasis Development Upon Co-Inoculation of Leishmania amazonensis and Its Exosomes
Source: Front Cell Infect Microbiol. 2022 Feb 3;11:709258. doi: 10.3389/fcimb.2021.709258 (PMC8851419; doi:10.3389/fcimb.2021.709258)
Supplement: Supplementary file 2 [file DataSheet_2.xlsx]

## Sheet: Sheet1
			Total Peptide Count
			GP63WT			GP63high			GP63low
			replicates			replicates			replicates
Identified Proteins (367/628)	Accession Number	ANOVA Test (p < 0.05)	05-EXO WT1	07-EXO WT2	07-Sample WT	03-EXO 1.9 F2	01-Sample 1.9F (F2)	03-Sample 1.9F (F1)	09-EXO 1.9 R1	11-EXO 1.9 R2	05-Sample 1.9R (R)	Average GP63WT	SEM	Average GP63high	SEM	Average GP63low	SEM		Unique Proteins
putative P-type H+-ATPase	gi|322490397	0.55	136	170	299	118	144	180	118	66	233	201.667	40.5362	147.333	14.6768	139	40.2851		Protein Name	Accession	GP63WT	GP63high	GP63low		Number of proteins unique to GP63WT
putative heat-shock protein hsp70	gi|322493365	0.36	124	143	307	81	107	134	156	91	186	191.333	47.4326	107.333	12.493	144.333	22.8927		6-phosphogluconolactonase	gi|322492815	0	0	1.66667		1
elongation factor 1-alpha	gi|322490098	0.29	92	101	239	85	98	86	64	42	113	144	38.8416	89.6667	3.41022	73	17.1335		amp deaminase-like protein	gi|322489528	0	2	0		Number of proteins unique to GP63High
heat shock protein 83-1	gi|322494527	0.62	47	110	103	55	54	82	87	46	129	86.6667	16.2777	63.6667	7.48826	87.3333	19.5638		conserved SNF-7-like protein	gi|322495306	0	0	2.33333		17
elongation factor 2	gi|322490597	0.41	63	91	96	62	71	62	70	20	84	83.3333	8.38429	65	2.44949	58	15.8605		D-lactate dehydrogenase-like protein	gi|322493021	0	10.3333	0		Number of proteins unique to GP63Low
calpain-like cysteine peptidase, Clan CA, family C2	gi|322491427	0.32	42	30	221	16	42	32	17	11	31	97.6667	50.43	30	6.18241	19.6667	4.83812		flavoprotein subunit-like protein	gi|322488452	0	10.6667	0
putative calcium motive p-type ATPase	gi|322495453	0.085	49	67	87	45	37	52	19	17	54	67.6667	8.96082	44.6667	3.53815	30	9.80929		isopentenyl-diphosphate delta-isomerase,putative	gi|322495776	0	6.33333	0		2
putative long chain fatty Acyl CoA synthetase	gi|322487913	0.049	54	67	68	37	48	47	30	28	54	63	3.68179	44	2.86744	37.3333	6.82045		peptidase T, putative, metallo-peptidase, ClanMH,family M20B	gi|322490115	0	2.66667	0
GP63, leishmanolysin	gi|322489112	0.00022	32	36	33	68	88	88	34	29	35	33.6667	0.981307	81.3333	5.44331	32.6667	1.51535		putative calreticulin	gi|322494024	0	4.33333	0
alpha tubulin	gi|322489468	0.92	32	40	37	29	39	56	36	16	76	36.3333	1.90516	41.3333	6.43486	42.6667	14.4016		putative fatty acid elongase	gi|322489669	0.333333	4	0
cyclophilin a	gi|322492386	0.018	23	30	29	26	29	25	41	35	51	27.3333	1.78471	26.6667	0.981307	42.3333	3.81032		putative fructose-1,6-bisphosphatase, cytosolic	gi|322488101	0	2.66667	0
glucose transporter [Leishmania mexicana]	gi|308446834	0.27	27	29	33	30	42	64	21	22	44	29.6667	1.44016	45.3333	8.1286	29	6.12826		putative glucosamine-6-phosphate deaminase	gi|322494424	0	3.33333	0
glyceraldehyde 3-phosphate dehydrogenase,glycosomal	gi|322493686	0.0016	2	7	4	64	65	92	14	16	42	4.33333	1.18634	73.6667	7.48826	24	7.36357		putative glucose regulated protein 94	gi|322488710	0	3	0
heat shock protein 70-related protein	gi|322492667	0.078	26	30	34	16	20	28	54	27	65	30	1.88562	21.3333	2.88033	48.6667	9.21754		putative mevalonate kinase	gi|322493823	0	4.33333	0
putative vacuolar-type proton translocating pyrophosphatase 1	gi|322493886	0.31	1	38	25	29	64	55	19	13	58	21.3333	8.84852	49.3333	8.56781	30	11.5181		putative prohibitin	gi|322495262	0	2.33333	0
putative acetyl-CoA synthetase	gi|322491947	0.17	28	36	47	32	38	42	19	2	36	37	4.49691	37.3333	2.37268	19	8.01388		putative ribokinase	gi|322492859	0	5.66667	0
tryparedoxin peroxidase	gi|322489864	0.69	25	29	21	29	17	32	28	25	34	25	1.88562	26	3.74166	29	2.16025		putative serine carboxypeptidase (CBP1)	gi|322490293	0	3	0
p-glycoprotein	gi|322494937	0.18	44	23	79	19	22	27	23	9	31	48.6667	13.3361	22.6667	1.90516	21	5.24934		putative threonine synthase	gi|322489635	2	0	0
putative heat shock protein	gi|322490382	0.78	21	34	50	15	30	30	34	4	51	35	6.84755	25	4.08248	29.6667	11.2184		putative vacuolar type h+ ATPase subunit	gi|322491875	0	2	0
calpain-like cysteine peptidase, Clan CA, family C2	gi|322491430	0.83	20	28	33	22	29	24	28	23	31	27	3.09121	25	1.69967	27.3333	1.90516		SEC61-like (pretranslocation process) protein,putative	gi|322489303	0	2	0
putative hexokinase	gi|322491502	0.00086	4	4	5	51	64	75	7	12	31	4.33333	0.272166	63.3333	5.6634	16.6667	5.96906		threonine ammonia-lyase	gi|322488308	0	3	0
enolase	gi|322489720	0.34	23	25	33	24	42	36	22	9	34	27	2.49444	34	4.32049	21.6667	5.89413
Transitional endoplasmic reticulum ATPase,putative	gi|322490717	0.51	16	23	35	18	21	19	30	15	41	24.6667	4.52974	19.3333	0.720082	28.6667	6.15239		Common Proteins to GP63 WT and Low						Number of proteins common to GP63WT
putative long-chain-fatty-acid-CoA ligase	gi|322487791	0.16	27	29	41	15	32	26	14	15	26	32.3333	3.56942	24.3333	4.0643	18.3333	3.13877		Protein Name	Accession	GP63WT	GP63low			and GP63Low
fructose-1,6-bisphosphate aldolase	gi|322490707	0.00034	2	5	3	48	59	63	5	7	25	3.33333	0.720082	56.6667	3.66161	12.3333	5.19259		metallo-peptidase, Clan MF, Family M17	gi|322489262	2	2			3
actin [Leishmania mexicana]	gi|241994884	0.17	25	30	32	23	21	21	28	18	29	29	1.69967	21.6667	0.544331	25	2.86744		putative clathrin heavy chain	gi|322490744	4.33333	1.66667
putative protein kinase	gi|322492535	0.92	21	20	35	11	29	28	18	12	36	25.3333	3.95343	22.6667	4.76873	22	5.88784		putative protein kinase	gi|322495107	2	2.33333
calpain-like cysteine peptidase	gi|322491416	0.44	11	11	28	18	32	23	27	16	37	16.6667	4.62681	24.3333	3.34443	26.6667	4.95162
hydrophilic acylated surface protein a	gi|322491976	0.49	9	7	113	3	27	11	6	6	15	43	28.5813	13.6667	5.76066	9	2.44949		Common Proteins to GP63 High and Low						Number of proteins common to GP63Hi
putative nucleoside transporter 1	gi|322490778	0.85	18	14	41	11	29	34	11	3	40	24.3333	6.86915	24.6667	5.7025	18	9.17727		Protein Name	Accession	GP63high	GP63low			and GP63Low
receptor-type adenylate cyclase a	gi|322490107	0.35	10	8	21	17	34	41	20	8	46	13	3.29983	30.6667	5.81823	24.6667	9.15707		alkyl dihydroxyacetonephosphate synthase	gi|322493404	23.6667	4.33333			7
i/6 autoantigen-like protein	gi|322491838	0.1	28	23	35	13	17	25	15	8	23	28.6667	2.84149	18.3333	2.88033	15.3333	3.53815		glycosomal phosphoenolpyruvate carboxykinase,putative	gi|322492996	24	4.33333
putative ATPase beta subunit	gi|322492413	0.49	1	10	18	13	35	40	4	15	65	9.66667	4.00925	29.3333	6.7714	28	15.3261		N-acetylglucosamine-1-phosphate transferase	gi|159385	8.66667	2.33333
putative glucose-regulated protein 78	gi|322493205	0.0034	0	2	3	31	68	68	0	0	11	1.66667	0.720082	55.6667	10.0701	3.66667	2.99382		putative pyruvate phosphate dikinase	gi|322489298	35.6667	2.33333
putative C-terminal motor kinesin	gi|322490439	0.51	29	7	52	5	9	18	8	4	44	29.3333	10.6075	10.6667	3.13877	18.6667	10.3852		putative reiske iron-sulfur protein precursor	gi|322495399	4	3
putative ABC transporter	gi|322492913	0.77	14	4	58	6	27	32	0	2	36	25.3333	13.5428	21.6667	6.50356	12.6667	9.53745		reticulon domain protein, 22 kDa potentially aggravating protein (paple22)	gi|322493644	4.33333	1.66667
nucleoside diphosphate kinase b	gi|322494390	0.71	17	15	29	10	22	19	22	14	30	20.3333	3.56942	17	2.94392	22	3.77124		ribonucleoprotein p18, mitochondrial precursor,putative	gi|322489787	4.66667	4
putative cystathione gamma lyase	gi|322495569	0.61	22	19	26	18	14	18	25	5	24	22.3333	1.65552	16.6667	1.08866	18	5.31246
putative rab-GDP dissociation inhibitor	gi|322488565	0.21	14	30	41	13	15	16	12	4	25	28.3333	6.40023	14.6667	0.720082	13.6667	4.99629		Enrichment on GP63WT vs high/low
putative 5-methyltetrahydropteroyltriglutamate--homocyst ei nemethyltransferase	gi|322493766	0.2	20	28	34	7	9	14	24	4	36	27.3333	3.31104	10	1.69967	21.3333	7.62063		Protein Name	Accession	GP63WT	GP63high	GP63low		Number of proteins enriched on GP63WT
serine/threonine protein phosphatase-like protein	gi|322489398	0.22	20	12	22	12	29	22	5	3	19	18	2.49444	21	4.02768	9	4.10961		putative long chain fatty Acyl CoA synthetase	gi|322487913	63	44	37.3333		2
S-adenosylhomocysteine hydrolase	gi|322490983	0.86	8	24	21	8	18	15	17	4	28	17.6667	4.00925	13.6667	2.41906	16.3333	5.6634		trypanothione reductase	gi|322488146	19.6667	3	6.33333
sodium stibogluconate resistance protein,putative	gi|322493859	0.54	4	7	17	10	30	17	15	2	27	9.33333	3.20878	19	4.78423	14.6667	5.89413
putative pyruvate phosphate dikinase	gi|322489298	0.019	0	0	0	15	36	56	0	0	7	0	0	35.6667	9.66475	2.33333	1.90516		Enrichment on GP63low vs WT/high
2,3-bisphosphoglycerate-independent phosphoglycerate mutase	gi|322491261	0.78	9	20	16	13	17	17	9	6	22	15	2.62467	15.6667	1.08866	12.3333	4.00925		Protein Name	Accession	GP63WT	GP63high	GP63low		Number of proteins enriched on GP63Low
surface antigen-like protein	gi|322488233	0.22	15	16	23	13	16	17	7	7	18	18	2.0548	15.3333	0.981307	10.6667	2.99382		cyclophilin a	gi|322492386	27.3333	26.6667	42.3333		1
glucose-6-phosphate isomerase	gi|322489386	0.11	3	11	13	11	27	36	10	2	15	9	2.49444	24.6667	5.96906	9	3.09121
putative polyubiquitin	gi|322488997	0.11	17	9	12	10	8	7	13	19	13	12.6667	1.90516	8.33333	0.720082	15	1.63299		Enrichment on GP63High vs WT/low
kinetoplastid membrane protein-11	gi|322495468	0.11	4	2	18	5	5	9	15	15	21	8	4.10961	6.33333	1.08866	17	1.63299		Protein Name	Accession	GP63WT	GP63high	GP63low		Number of proteins enriched on GP63High
putative P-type H+-ATPase	gi|322490396	0.53	75	97	183	59	73	103	61	29	141	118.333	26.9045	78.3333	10.597	77	27.1948		alkyl dihydroxyacetonephosphate synthase	gi|322493404	0	23.6667	4.33333		12
putative small GTP-binding protein Rab1	gi|322492893	0.53	8	19	16	4	12	13	13	9	17	14.3333	2.68052	9.66667	2.32538	13	1.88562		Chain A, Crystal Structure Of Leishmania Mexicana Arginase In Complex With Inhibitor Abhpe	gi|1018192525	3	24.6667	5
putative amino acid permease	gi|322492883	0.074	15	13	25	10	13	14	7	4	11	17.6667	3.03071	12.3333	0.981307	7.33333	1.65552		fructose-1,6-bisphosphate aldolase	gi|322490707	3.33333	56.6667	12.3333
putative heat shock protein DNAJ	gi|322493064	0.92	5	8	16	9	8	21	5	3	30	9.66667	2.68052	12.6667	3.41022	12.6667	7.09199		glyceraldehyde 3-phosphate dehydrogenase,glycosomal	gi|322493686	4.33333	73.6667	24
putative OMPDCase-OPRTase	gi|322489972	0.00049	0	0	0	26	45	46	0	0	2	0	0	39	5.31246	0.666667	0.544331		glycosomal phosphoenolpyruvate carboxykinase,putative	gi|322492996	0	24	4.33333
S-adenosylmethionine synthetase	gi|322493742	0.84	5	13	28	3	20	8	9	0	24	15.3333	5.50421	10.3333	4.11861	11	5.71548		GP63, leishmanolysin	gi|322489112	33.6667	81.3333	32.6667
universal minicircle sequence binding protein,putative	gi|322490742	0.52	11	10	12	8	5	12	6	17	13	11	0.471405	8.33333	1.65552	12	2.62467		GP63, leishmanolysin	gi|322489109	7	67.6667	8
amino acid permease	gi|322493945	0.81	5	3	30	2	21	19	3	0	20	12.6667	7.09199	14	4.92161	7.66667	5.08447		protein disulfide isomerase	gi|322491291	1	22.6667	5
Chain A, Crystal Structure Of Leishmania Mexicana Arginase In Complex With Inhibitor Abhpe	gi|1018192525	0.018	3	2	4	12	27	35	5	1	9	3	0.471405	24.6667	5.50421	5	1.88562		putative 6-phospho-1-fructokinase	gi|322488531	0	27.3333	0.666667
putative pyruvate kinase	gi|322495258	0.2	10	17	24	5	12	13	6	2	14	17	3.29983	10	2.0548	7.33333	2.88033		putative glucose-regulated protein 78	gi|322493205	1.66667	55.6667	3.66667
putative NADP-dependent alcohol dehydrogenase	gi|322491901	0.57	5	4	17	19	10	13	7	7	17	8.66667	3.41022	14	2.16025	10.3333	2.72166		putative hexokinase	gi|322491502	4.33333	63.3333	16.6667
putative adenylate kinase	gi|322491618	0.11	11	6	17	5	5	8	19	9	20	11.3333	2.59629	6	0.816497	16	2.86744		putative pyruvate phosphate dikinase	gi|322489298	0	35.6667	2.33333
putative rab1 small GTP-binding protein	gi|322489180	0.35	13	16	19	7	12	13	9	2	18	16	1.41421	10.6667	1.51535	9.66667	3.78104
putative protein phosphatase	gi|322492370	0.43	7	10	8	7	14	11	12	8	15	8.33333	0.720082	10.6667	1.65552	11.6667	1.65552
putative endoribonuclease L-PSP (pb5)	gi|322491882	0.41	13	11	17	5	12	11	12	3	13	13.6667	1.44016	9.33333	1.78471	9.33333	2.59629					GP63WT			GP63high			GP63low
protein disulfide isomerase	gi|322491291	0.00017	0	3	0	19	22	27	3	7	5	1	0.816497	22.6667	1.90516	5	0.942809			Accession #	ANOVA p-value	replicates			replicates			replicates			Average GP63WT	SEM	Average GP63high	SEM	Average GP63low
malic enzyme	gi|322492129	0.27	11	18	10	6	5	8	18	6	8	13	2.0548	6.33333	0.720082	10.6667	3.03071		GP63, leishmanolysin	gi|322489112	0.00022	32	36	33	68	88	88	34	29	35	33.6667	0.981307	81.3333	5.44331	32.6667
putative T-complex protein 1, eta subunit	gi|322495631	0.17	10	15	15	7	8	8	7	1	13	13.3333	1.36083	7.66667	0.272166	7	2.82843		heat shock protein 70, partial [Leishmania mexicana]	gi|281426622	0.88	0	0	254	0	76	87	0	0	132	84.6667	69.13	54.3333	22.3325	44
myo-inositol-1-phosphate synthase [Leishmania mexicana]	gi|15617378	0.73	8	11	8	7	15	15	14	2	15	9	0.816497	12.3333	2.17732	10.3333	3.41022		Chain A, Crystal Structure Of Leishmania Mexicana Arginase In Complex With Inhibitor Abhpe	gi|1018192525	0.018	3	2	4	12	27	35	5	1	9	3	0.471405	24.6667	5.50421	5
putative adenosine kinase	gi|322493484	0.07	13	14	15	9	5	8	11	2	10	14	0.471405	7.33333	0.981307	7.66667	2.32538
inosine-5'-monophosphate dehydrogenase	gi|322490569	0.00058	0	0	0	20	34	37	0	1	0	0	0	30.3333	4.27742	0.333333	0.272166
putative iron superoxide dismutase	gi|322494274	0.38	8	8	11	7	16	13	6	5	12	9	0.816497	12	2.16025	7.66667	1.78471
trypanothione reductase	gi|322488146	0.0078	14	19	26	2	1	6	8	2	9	19.6667	2.84149	3	1.24722	6.33333	1.78471
putative ADP ribosylation factor 3	gi|322488694	0.93	6	12	14	7	13	12	7	4	17	10.6667	1.96261	10.6667	1.51535	9.33333	3.20878
alkyl dihydroxyacetonephosphate synthase	gi|322493404	0.0044	0	0	0	17	29	25	0	0	13	0	0	23.6667	2.88033	4.33333	3.53815
putative eukaryotic initiation factor 5a	gi|322492367	0.89	5	11	13	4	9	11	5	4	15	9.66667	1.96261	8	1.69967	8	2.86744
glycosomal phosphoenolpyruvate carboxykinase,putative	gi|322492996	0.0032	0	0	0	18	26	28	0	0	13	0	0	24	2.49444	4.33333	3.53815
putative 6-phospho-1-fructokinase	gi|322488531	0.0079	0	0	0	12	33	37	0	0	2	0	0	27.3333	6.33041	0.666667	0.544331
putative long-chain-fatty-acid-CoA ligase	gi|322487794	0.29	16	6	14	6	24	22	10	6	8	12	2.49444	17.3333	4.65077	8	0.942809
putative ADP,ATP carrier protein 1, mitochondrial precursor	gi|322490433	0.26	0	4	2	5	23	21	1	2	24	2	0.942809	16.3333	4.65077	9	6.12826
putative NADH-dependent fumarate reductase	gi|322495364	0.0085	0	0	0	11	34	30	0	0	3	0	0	25	5.79272	1	0.816497
putative kinesin	gi|322495454	0.66	7	6	22	2	3	7	2	0	28	11.6667	4.22515	4	1.24722	10	7.36357
putative sarcalumenin precursor	gi|322490441	0.92	5	2	16	4	7	12	6	6	16	7.66667	3.47478	7.66667	1.90516	9.33333	2.72166
putative kinesin	gi|322491932	0.79	7	10	13	4	4	11	4	2	21	10	1.41421	6.33333	1.90516	9	4.92161
putative ADP-ribosylation factor	gi|322494043	0.27	9	13	13	2	4	7	12	0	15	11.6667	1.08866	4.33333	1.18634	9	3.74166
glycosomal membrane protein	gi|322495615	0.056	0	0	5	7	20	29	0	0	10	1.66667	1.36083	18.6667	5.21394	3.33333	2.72166
putative cysteine synthase	gi|322490948	0.62	8	12	10	6	10	8	4	2	14	10	0.942809	8	0.942809	6.66667	3.03071
metallo-peptidase, Clan M-, Family M49	gi|322488207	0.62	6	5	24	2	11	4	1	5	14	11.6667	5.04058	5.66667	2.22777	6.66667	3.13877
putative ubiquitin-activating enzyme e1	gi|322495552	0.72	6	2	25	1	8	9	5	0	13	11	5.79272	6	2.0548	6	3.09121
protein tyrosine phosphatase-like protein	gi|322489939	0.12	7	16	11	5	7	10	6	2	6	11.3333	2.12568	7.33333	1.18634	4.66667	1.08866
putative trypanothione synthetase	gi|322493004	0.65	2	11	19	2	6	8	4	2	16	10.6667	4.00925	5.33333	1.44016	7.33333	3.56942
metallo-peptidase, Clan MA(E), Family M3	gi|322492700	0.26	2	4	6	3	2	11	17	2	19	4	0.942809	5.33333	2.32538	12.6667	4.38009
putative ATPase alpha subunit	gi|322488161	0.44	0	2	2	5	6	11	0	6	35	1.33333	0.544331	7.33333	1.51535	13.6667	8.82337
putative histidine secretory acid phosphatase	gi|322491242	0.78	15	0	11	2	6	9	11	2	13	8.66667	3.66161	5.66667	1.65552	8.66667	2.76218
succinyl-diaminopimelate desuccinylase-like protein	gi|322493967	0.82	4	7	13	4	8	7	8	4	12	8	2.16025	6.33333	0.981307	8	1.88562
aldose 1-epimerase-like protein	gi|322495345	0.002	0	0	2	14	16	26	0	1	3	0.666667	0.544331	18.6667	3.03071	1.33333	0.720082
IgE-dependent histamine-releasing factor,putative	gi|322492208	0.83	7	7	9	3	7	9	7	2	10	7.66667	0.544331	6.33333	1.44016	6.33333	1.90516
surface protein amastin [Leishmania mexicana]	gi|2660764	0.34	10	8	4	6	21	6	1	1	8	7.33333	1.44016	11	4.08248	3.33333	1.90516
putative N-acyl-L-amino acid amidohydrolase	gi|322493876	0.22	6	13	13	1	6	5	4	4	13	10.6667	1.90516	4	1.24722	7	2.44949
hypothetical protein LMXM_04_0220	gi|322488009	0.75	5	4	9	6	8	14	4	0	16	6	1.24722	9.33333	1.96261	6.66667	3.92523
oligopeptidase b	gi|322488984	0.41	6	7	8	8	10	7	6	0	9	7	0.471405	8.33333	0.720082	5	2.16025
putative N-acyl-L-amino acid amidohydrolase	gi|322491467	0.23	7	14	8	6	9	6	3	0	9	9.66667	1.78471	7	0.816497	4	2.16025
transketolase [Leishmania mexicana mexicana]	gi|22217844	0.36	2	8	8	2	15	17	2	0	10	6	1.63299	11.3333	3.83937	4	2.49444
mitochondrial processing peptidase, beta subunit,putative,metallo-peptidase, Clan ME, Family M16	gi|322495384	0.23	0	1	0	0	21	20	0	0	15	0.333333	0.272166	13.6667	5.58437	5	4.08248
putative alanyl-tRNA synthetase	gi|322491846	0.13	8	10	16	4	5	4	1	2	11	11.3333	1.96261	4.33333	0.272166	4.66667	2.59629
putative phosphodiesterase	gi|322490357	0.62	5	7	6	10	4	0	10	0	19	6	0.471405	4.66667	2.37268	9.66667	4.48041
putative Qc-SNARE protein	gi|322488789	0.67	4	10	10	5	5	10	2	2	11	8	1.63299	6.66667	1.36083	5	2.44949
putative transmembrane amino acid transporter	gi|322488492	0.69	3	2	22	1	9	9	0	0	10	9	5.31246	6.33333	2.17732	3.33333	2.72166
putative fatty acyl CoA syntetase 1	gi|322487789	0.14	12	9	16	5	11	8	5	4	10	12.3333	1.65552	8	1.41421	6.33333	1.51535
putative ubiquitin-conjugating enzyme e2	gi|322495376	0.61	4	6	14	3	6	4	3	3	12	8	2.49444	4.33333	0.720082	6	2.44949
sucrose-phosphate synthase-like protein	gi|322490013	0.09	8	9	12	5	5	4	6	2	9	9.66667	0.981307	4.66667	0.272166	5.66667	1.65552
hydrophilic acylated surface protein B [Leishmania mexicana]	gi|6634477	0.53	1	3	14	1	0	12	4	6	31	6	3.29983	4.33333	3.13877	13.6667	7.09199
surface antigen-like protein	gi|322488006	0.49	0	5	10	9	10	9	0	0	13	5	2.35702	9.33333	0.272166	4.33333	3.53815
putative phosphoprotein phosphatase	gi|322488119	0.33	7	7	16	1	6	5	2	2	12	10	2.44949	4	1.24722	5.33333	2.72166
proteasome regulatory ATPase subunittcc1l8.3,putative	gi|322489353	0.71	5	8	6	8	7	6	4	7	7	6.33333	0.720082	7	0.471405	6	0.816497
putative tyrosine aminotransferase	gi|322490823	0.62	7	2	5	5	9	4	13	3	7	4.66667	1.18634	6	1.24722	7.66667	2.37268
putative small myristoylated protein-3	gi|322489687	0.38	0	2	8	3	7	12	6	8	7	3.33333	1.96261	7.33333	2.12568	7	0.471405
glycosomal malate dehydrogenase	gi|322490484	0.004	0	0	0	9	18	22	0	0	3	0	0	16.3333	3.13877	1	0.816497
metallo-peptidase, Clan MH, Family M18	gi|322488625	0.00012	0	0	0	15	16	22	0	0	2	0	0	17.6667	1.78471	0.666667	0.544331
putative peptidase M20/M25/M40	gi|322494663	0.75	6	10	10	3	7	10	10	0	9	8.66667	1.08866	6.66667	1.65552	6.33333	2.59629
putative hypothetical protein, conserved,nima-related protein kinase	gi|322490732	0.53	3	2	5	6	3	10	10	0	12	3.33333	0.720082	6.33333	1.65552	7.33333	3.03071
putative membrane-bound acid phosphatase 2	gi|322490846	0.17	15	1	26	0	2	4	0	2	6	14	5.90668	2	0.942809	2.66667	1.44016
putative calmodulin	gi|322488999	0.22	6	8	7	4	4	4	9	3	5	7	0.471405	4	0	5.66667	1.44016
putative seryl-tRNA synthetase	gi|322489210	0.88	0	8	7	3	4	6	4	2	12	5	2.0548	4.33333	0.720082	6	2.49444
putative peptidyl-prolyl cis-trans isomerase (cyclophilin-40)	gi|322495722	0.17	7	7	11	6	1	1	5	2	10	8.33333	1.08866	2.66667	1.36083	5.66667	1.90516
putative proteasome alpha 2 subunit	gi|322491675	0.41	4	6	8	5	8	8	3	1	8	6	0.942809	7	0.816497	4	1.69967
guanosine monophosphate reductase	gi|322490176	0.0018	0	0	0	14	13	24	0	0	2	0	0	17	2.86744	0.666667	0.544331
14-3-3 protein-like protein	gi|322490909	0.65	5	9	6	5	5	4	11	3	5	6.66667	0.981307	4.66667	0.272166	6.33333	1.96261
iron/zinc transporter protein-like protein	gi|322494070	0.98	3	3	9	2	3	11	2	1	15	5	1.63299	5.33333	2.32538	6	3.68179
putative T-complex protein 1, gamma subunit	gi|322492001	0.23	4	12	9	3	3	3	4	2	10	8.33333	1.90516	3	0	5.33333	1.96261
stress-inducible protein STI1 homolog	gi|322490586	0.018	5	5	6	2	3	4	9	6	6	5.33333	0.272166	3	0.471405	7	0.816497
putative GTP-binding protein	gi|322492438	1	2	4	10	0	10	6	2	2	12	5.33333	1.96261	5.33333	2.37268	5.33333	2.72166
putative ABC transporter	gi|322489846	0.53	2	5	8	1	14	8	1	0	8	5	1.41421	7.66667	3.06715	3	2.0548
cofilin-like protein	gi|322488736	0.22	7	5	5	2	4	5	6	4	7	5.66667	0.544331	3.66667	0.720082	5.66667	0.720082
elongation factor-1 gamma	gi|322489005	0.96	5	8	1	2	7	4	6	2	4	4.66667	1.65552	4.33333	1.18634	4	0.942809
putative amino acid permease	gi|322491716	0.42	5	4	18	1	4	6	1	0	9	9	3.68179	3.66667	1.18634	3.33333	2.32538
putative serine/threonine-protein kinase	gi|322491655	0.064	10	6	9	4	4	5	4	0	6	8.33333	0.981307	4.33333	0.272166	3.33333	1.44016
putative prolyl-tRNA synthetase, putative,bifunctional aminoacyl-tRNA synthetase	gi|322490370	0.19	6	13	6	0	6	4	5	0	5	8.33333	1.90516	3.33333	1.44016	3.33333	1.36083
putative transaldolase	gi|322489994	0.52	0	4	4	0	8	10	3	5	5	2.66667	1.08866	6	2.49444	4.33333	0.544331
putative prolyl oligopeptidase	gi|322491270	0.027	6	9	8	1	0	3	6	1	6	7.66667	0.720082	1.33333	0.720082	4.33333	1.36083
putative ef-hand protein 5	gi|322488998	0.081	6	5	11	5	4	7	2	0	4	7.33333	1.51535	5.33333	0.720082	2	0.942809
flagellar glycoprotein-like protein	gi|322489127	0.64	7	4	5	3	7	9	2	0	9	5.33333	0.720082	6.33333	1.44016	3.66667	2.22777
putative protein kinase	gi|322494673	0.49	4	2	14	2	6	6	2	0	5	6.66667	3.03071	4.66667	1.08866	2.33333	1.18634
PAS-domain containing phosphoglycerate kinase,putative	gi|322493729	0.043	0	0	0	3	16	23	0	0	1	0	0	14	4.78423	0.333333	0.272166
putative glutamine synthetase	gi|322488271	0.22	5	7	9	2	5	1	3	4	10	7	0.942809	2.66667	0.981307	5.66667	1.78471
amastin-like surface protein-like protein	gi|322493483	0.49	4	4	7	4	8	6	4	2	6	5	0.816497	6	0.942809	4	0.942809
vacuolar protein sorting-associated protein-like protein	gi|322491111	0.33	7	6	6	8	2	4	2	2	6	6.33333	0.272166	4.66667	1.44016	3.33333	1.08866
putative casein kinase I	gi|322492455	0.4	3	3	6	3	3	4	7	2	9	4	0.816497	3.33333	0.272166	6	1.69967
putative protein kinase	gi|322488525	0.11	4	6	8	3	2	2	5	3	8	6	0.942809	2.33333	0.272166	5.33333	1.18634
putative mitogen-activated protein kinase	gi|322490428	0.51	2	10	8	1	2	6	2	2	9	6.66667	1.96261	3	1.24722	4.33333	1.90516
putative zinc finger domain protein	gi|322489305	0.9	1	0	13	0	2	6	0	2	11	4.66667	3.41022	2.66667	1.44016	4.33333	2.76218
chaperonin containing t-complex protein,putative	gi|322494191	0.63	2	7	6	0	5	2	4	0	10	5	1.24722	2.33333	1.18634	4.66667	2.37268
surface antigen-like protein	gi|322488201	0.77	4	6	6	4	3	6	2	2	8	5.33333	0.544331	4.33333	0.720082	4	1.63299
UTP-glucose-1-phosphate uridylyltransferase 2,putative	gi|322490347	0.49	3	5	10	2	8	4	2	2	5	6	1.69967	4.66667	1.44016	3	0.816497
putative Pyridoxal kinase	gi|322493521	0.64	3	8	7	1	2	7	2	0	9	6	1.24722	3.33333	1.51535	3.66667	2.22777
putative ADP-ribosylation factor-like	gi|322490058	0.56	2	1	6	4	4	6	9	2	5	3	1.24722	4.66667	0.544331	5.33333	1.65552
putative surface antigen protein 2	gi|322489406	0.25	3	4	5	4	8	6	2	0	6	4	0.471405	6	0.942809	2.66667	1.44016
DHHC zinc finger domain-like protein	gi|322492024	0.65	5	3	9	0	3	6	0	0	9	5.66667	1.44016	3	1.41421	3	2.44949
RNA-binding protein, putative, UPB1	gi|322492343	0.32	4	16	2	3	0	0	7	3	3	7.33333	3.56942	1	0.816497	4.33333	1.08866
metallo-peptidase, Clan MA(E), Family M1	gi|322488557	0.37	2	9	8	0	5	5	1	0	6	6.33333	1.78471	3.33333	1.36083	2.33333	1.51535
putative Rab11 GTPase	gi|322489155	0.24	5	11	9	2	6	6	2	2	8	8.33333	1.44016	4.66667	1.08866	4	1.63299
protein tyrosine phosphatase-likie protein	gi|322489941	0.051	5	7	8	3	2	4	4	0	4	6.66667	0.720082	3	0.471405	2.66667	1.08866
vacuolar proton translocating ATPase subunit A,putative	gi|322492044	0.092	0	2	0	2	13	14	0	2	6	0.666667	0.544331	9.66667	3.13877	2.66667	1.44016
ADP-ribosylation factor-like protein	gi|322493626	0.39	4	6	6	0	3	4	5	1	9	5.33333	0.544331	2.33333	0.981307	5	1.88562
zeta-crystallin/NADPH-oxidoreductase-like protein, partial [Leishmania mexicana]	gi|112383440	0.58	5	2	10	2	2	5	3	0	7	5.66667	1.90516	3	0.816497	3.33333	1.65552
proteasome regulatory non-ATPase subunit,putative	gi|322488775	0.51	0	5	7	2	0	4	5	1	12	4	1.69967	2	0.942809	6	2.62467
histone H4	gi|322490580	0.51	4	2	0	1	8	7	5	0	8	2	0.942809	5.33333	1.78471	4.33333	1.90516
Chain A, Phosphomannomutase From Leishmania Mexicana	gi|146387272	0.83	2	3	8	2	3	4	2	1	12	4.33333	1.51535	3	0.471405	5	2.86744
putative protein kinase A regulatory subunit	gi|322489456	0.97	1	4	6	2	3	7	1	0	13	3.66667	1.18634	4	1.24722	4.66667	3.41022
putative calpain-like cysteine peptidase	gi|322488031	0.0063	0	1	0	5	5	4	6	3	7	0.333333	0.272166	4.66667	0.272166	5.33333	0.981307
putative 40S ribosomal protein S3	gi|322489852	0.89	0	7	2	0	3	8	0	2	13	3	1.69967	3.66667	1.90516	5	3.29983
p36 LACK protein [Leishmania mexicana]	gi|13991858	0.92	0	6	6	0	7	6	0	0	9	4	1.63299	4.33333	1.78471	3	2.44949
putative spermidine synthase	gi|322488045	0.69	4	3	7	2	5	6	3	0	6	4.66667	0.981307	4.33333	0.981307	3	1.41421
putative proteasome regulatory ATPase subunit 5	gi|322491754	0.37	4	6	5	2	3	2	3	0	7	5	0.471405	2.33333	0.272166	3.33333	1.65552
putative 60S ribosomal protein L2	gi|322494483	0.54	2	15	2	1	2	2	2	0	8	6.33333	3.53815	1.66667	0.272166	3.33333	1.96261
putative mitogen-activated protein kinase 5 [Leishmania mexicana mexicana]	gi|10046837	0.17	5	4	8	1	6	6	0	0	4	5.66667	0.981307	4.33333	1.36083	1.33333	1.08866
paraflagellar rod protein 2C [Leishmania mexicana mexicana]	gi|1203830	0.59	0	17	2	1	0	1	11	0	0	6.33333	4.38009	0.666667	0.272166	3.66667	2.99382
N-acetylglucosamine-1-phosphate transferase [Leishmania mexicana]	gi|159385	0.13	0	0	0	1	12	13	0	0	7	0	0	8.66667	3.13877	2.33333	1.90516
D-lactate dehydrogenase-like protein	gi|322493021	0.014	0	0	0	6	8	17	0	0	0	0	0	10.3333	2.76218	0	0
adenine phosphoribosyltransferase	gi|322492559	0.71	2	5	5	2	3	4	4	2	5	4	0.816497	3	0.471405	3.66667	0.720082
proteasome regulatory non-ATPase subunit 6,putative	gi|322487854	0.3	4	6	6	2	4	4	2	1	6	5.33333	0.544331	3.33333	0.544331	3	1.24722
putative 60S ribosomal protein L18	gi|322489486	0.35	4	10	4	3	0	4	4	0	6	6	1.63299	2.33333	0.981307	3.33333	1.44016
putative ATP-binding cassette protein subfamily G, member 1	gi|322488242	0.83	3	4	6	0	4	9	0	0	8	4.33333	0.720082	4.33333	2.12568	2.66667	2.17732
putative pteridine transporter ft6	gi|322489100	0.58	0	5	11	4	10	13	0	0	12	5.33333	2.59629	9	2.16025	4	3.26599
putative profilin	gi|322494141	1	0	0	11	0	7	5	0	0	11	3.66667	2.99382	4	1.69967	3.66667	2.99382
NADH:flavin oxidoreductase/NADH oxidase,putative	gi|322489418	0.24	2	3	4	3	7	5	3	0	4	3	0.471405	5	0.942809	2.33333	0.981307
D-3-phosphoglycerate dehydrogenase-like protein	gi|322487894	0.48	3	6	6	5	2	4	2	0	6	5	0.816497	3.66667	0.720082	2.66667	1.44016
putative casein kinase	gi|322495348	0.75	5	2	6	0	8	5	3	0	5	4.33333	0.981307	4.33333	1.90516	2.66667	1.18634
flavoprotein subunit-like protein	gi|322488452	0.12	0	0	0	0	11	21	0	0	0	0	0	10.6667	4.95162	0	0
putative proteasome beta-1 subunit	gi|322489333	0.5	0	3	4	2	6	6	2	3	7	2.33333	0.981307	4.66667	1.08866	4	1.24722
putative proteasome regulatory ATPase subunit 2	gi|322489539	0.83	2	5	6	4	0	5	3	1	7	4.33333	0.981307	3	1.24722	3.66667	1.44016
metallo-peptidase, Clan ME, Family M16	gi|322494073	0.57	4	4	6	0	7	3	2	2	4	4.66667	0.544331	3.33333	1.65552	2.66667	0.544331
A600-1 [Leishmania mexicana]	gi|116109388	0.66	2	2	2	2	3	5	1	2	9	2	0	3.33333	0.720082	4	2.0548
putative udp-glc 4'-epimerase	gi|322494734	0.077	4	6	6	2	2	1	3	0	5	5.33333	0.544331	1.66667	0.272166	2.66667	1.18634
putative protein kinase	gi|322488464	0.89	4	0	4	3	1	6	2	2	7	2.66667	1.08866	3.33333	1.18634	3.66667	1.36083
putative ribosomal protein L1a	gi|322488672	0.51	0	15	2	0	0	2	1	0	6	5.66667	3.83937	0.666667	0.544331	2.33333	1.51535
phosphate-Repressible Phosphate Permease-like protein, partial	gi|322489065	0.85	0	0	6	0	6	6	0	0	10	2	1.63299	4	1.63299	3.33333	2.72166
myosin heavy chain kinase c-like protein	gi|322492362	0.58	4	3	4	3	0	4	5	1	6	3.66667	0.272166	2.33333	0.981307	4	1.24722
metallo-peptidase, Clan ME, Family M16	gi|322491511	0.15	0	3	2	2	10	7	0	2	4	1.66667	0.720082	6.33333	1.90516	2	0.942809
putative 40S ribosomal protein S3A	gi|322495295	0.66	0	11	3	0	2	2	2	0	10	4.66667	2.68052	1.33333	0.544331	4	2.49444
putative 4-methyl-5(beta-hydroxyethyl)-thiazole monophosphate synthesis protein	gi|322493469	0.82	0	3	4	0	5	7	2	0	7	2.33333	0.981307	4	1.69967	3	1.69967
nucleobase transporter	gi|322489551	0.94	0	0	8	0	5	7	0	0	10	2.66667	2.17732	4	1.69967	3.33333	2.72166
putative ubiquitin-activating enzyme e1	gi|322491931	0.52	3	3	4	2	6	3	3	1	3	3.33333	0.272166	3.66667	0.981307	2.33333	0.544331
putative leucyl-tRNA synthetase	gi|322489540	0.018	4	9	6	1	0	1	4	1	2	6.33333	1.18634	0.666667	0.272166	2.33333	0.720082
paraflagellar rod protein 1D [Leishmania mexicana]	gi|27977612	0.52	0	5	6	0	1	4	5	1	7	3.66667	1.51535	1.66667	0.981307	4.33333	1.44016
putative serine hydroxymethyltransferase	gi|322489737	0.94	1	2	4	0	3	7	0	0	8	2.33333	0.720082	3.33333	1.65552	2.66667	2.17732
putative myosin heavy chain	gi|322494480	0.49	0	0	4	2	4	6	3	0	7	1.33333	1.08866	4	0.942809	3.33333	1.65552
putative glycosomal membrane protein	gi|322493313	0.11	0	0	0	2	6	15	0	2	2	0	0	7.66667	3.13877	1.33333	0.544331
putative surface antigen, partial	gi|322489404	0.016	2	4	3	4	4	4	2	2	2	3	0.471405	4	0	2	0
tryparedoxin	gi|322488665	0.57	2	3	7	0	3	3	2	2	6	4	1.24722	2	0.816497	3.33333	1.08866
putative 14-3-3 protein	gi|322489235	1	1	3	3	0	3	4	3	0	4	2.33333	0.544331	2.33333	0.981307	2.33333	0.981307
putative 40S ribosomal protein S12	gi|322489487	0.41	2	5	8	1	6	2	0	0	5	5	1.41421	3	1.24722	1.66667	1.36083
putative calpain-like cysteine peptidase	gi|322492867	0.39	2	0	2	0	2	3	1	3	7	1.33333	0.544331	1.66667	0.720082	3.66667	1.44016
sterol demethylase [Leishmania mexicana]	gi|255090724	0.12	1	3	0	3	6	7	4	0	4	1.33333	0.720082	5.33333	0.981307	2.66667	1.08866
putative NAD/FAD dependent dehydrogenase	gi|322489854	0.27	2	5	11	1	0	6	1	0	3	6	2.16025	2.33333	1.51535	1.33333	0.720082
type II (glutathione peroxidase-like) tryparedoxin peroxidase	gi|322492623	0.99	0	2	7	0	5	5	4	0	6	3	1.69967	3.33333	1.36083	3.33333	1.44016
putative calpain-like cysteine peptidase	gi|322493807	0.72	0	2	4	0	5	6	4	0	8	2	0.942809	3.66667	1.51535	4	1.88562
xanthine phosphoribosyltransferase	gi|322491569	0.076	0	0	2	1	11	12	0	0	2	0.666667	0.544331	8	2.86744	0.666667	0.544331
GP63, leishmanolysin	gi|322489109	0.0016	0	21	0	54	73	76	0	0	24	7	5.71548	67.6667	5.62402	8	6.53197
putative 40S ribosomal protein S4	gi|322489552	0.93	0	8	0	0	4	2	0	0	10	2.66667	2.17732	2	0.942809	3.33333	2.72166
protein phosphatase 2A catalytic subunit,putative	gi|322494402	0.36	3	5	5	2	0	5	2	0	4	4.33333	0.544331	2.33333	1.18634	2	0.942809
putative nucleoside transporter 1	gi|322489873	0.086	2	2	4	2	4	6	0	0	2	2.66667	0.544331	4	0.942809	0.666667	0.544331
putative 20S proteasome beta 6 subunit	gi|322488248	0.65	4	4	4	4	0	4	3	0	5	4	0	2.66667	1.08866	2.66667	1.18634
putative cAMP specific phosphodiesterase	gi|322489903	0.44	0	0	3	3	0	5	4	0	13	1	0.816497	2.66667	1.18634	5.66667	3.13877
putative ribosomal protein L3	gi|322494411	0.7	0	8	3	0	0	4	2	0	10	3.66667	1.90516	1.33333	1.08866	4	2.49444
putative GTP-binding protein	gi|322488561	0.4	1	5	3	2	2	1	6	1	5	3	0.942809	1.66667	0.272166	4	1.24722
putative translation elongation factor 1-beta	gi|322490723	0.083	3	9	4	0	1	1	4	1	2	5.33333	1.51535	0.666667	0.272166	2.33333	0.720082
receptor-type adenylate cyclase a	gi|322490105	0.25	12	0	18	17	32	43	20	7	42	10	4.32049	30.6667	6.15239	23	8.34
putative calcium channel protein	gi|322494882	0.51	1	0	2	0	6	4	1	2	10	1	0.471405	3.33333	1.44016	4.33333	2.32538
proteasome regulatory non-ATP-ase subunit,putative	gi|322488488	0.96	2	1	6	0	2	6	6	0	4	3	1.24722	2.66667	1.44016	3.33333	1.44016
putative threonyl-tRNA synthetase	gi|322495387	0.023	4	6	9	0	2	2	1	0	3	6.33333	1.18634	1.33333	0.544331	1.33333	0.720082
acetylornithine deacetylase-like protein	gi|322488394	0.025	0	0	0	3	9	13	0	0	2	0	0	8.33333	2.37268	0.666667	0.544331
ribonucleoprotein p18, mitochondrial precursor,putative	gi|322489787	0.46	0	0	0	0	8	6	0	0	12	0	0	4.66667	1.96261	4	3.26599
calpain-like cysteine peptidase, Clan CA, family C2	gi|322491429	0.66	6	4	4	6	4	4	6	5	5	4.66667	0.544331	4.66667	0.544331	5.33333	0.272166
putative U-box domain protein	gi|322488708	0.98	1	2	5	2	2	5	2	0	7	2.66667	0.981307	3	0.816497	3	1.69967
calpain-like cysteine peptidase, Clan CA, family C2	gi|322491421	0.56	0	0	5	4	2	5	2	2	6	1.66667	1.36083	3.66667	0.720082	3.33333	1.08866
putative gamma-glutamylcysteine synthetase	gi|322490412	0.46	3	2	7	0	4	0	2	0	5	4	1.24722	1.33333	1.08866	2.33333	1.18634
putative ATP-dependent RNA helicase	gi|322495556	0.99	0	0	8	0	5	2	1	0	6	2.66667	2.17732	2.33333	1.18634	2.33333	1.51535
ABC transporter-like protein	gi|322491903	0.8	0	0	5	0	1	5	0	0	12	1.66667	1.36083	2	1.24722	4	3.26599
putative aspartate aminotransferase	gi|322495329	0.092	5	3	6	2	1	2	4	0	2	4.66667	0.720082	1.66667	0.272166	2	0.942809
40S ribosomal protein S24e	gi|322490874	0.81	0	6	4	0	3	3	2	1	6	3.33333	1.44016	2	0.816497	3	1.24722
pyruvate kinase, partial	gi|322495257	0.082	8	16	18	0	8	7	4	0	9	14	2.49444	5	2.0548	4.33333	2.12568
phosphoglycerate kinase C, glycosomal	gi|322491310	0.35	7	1	4	0	2	1	5	0	3	4	1.41421	1	0.471405	2.66667	1.18634
putative serine/threonine protein phosphatase catalytic subunit	gi|322493146	0.36	0	0	4	0	7	7	0	0	4	1.33333	1.08866	4.66667	1.90516	1.33333	1.08866
putative aconitase	gi|322490299	0.084	4	7	3	1	0	0	5	0	2	4.66667	0.981307	0.333333	0.272166	2.33333	1.18634
histone H3	gi|322489151	0.67	2	2	0	0	5	2	5	0	4	1.33333	0.544331	2.33333	1.18634	3	1.24722
putative cytochrome c1, heme protein, mitochondrial precursor	gi|322488373	0.057	0	2	0	2	7	7	0	1	3	0.666667	0.544331	5.33333	1.36083	1.33333	0.720082
glyceraldehyde-3-phosphate dehydrogenase-like protein	gi|322495720	0.038	4	3	9	0	0	0	2	0	2	5.33333	1.51535	0	0	1.33333	0.544331
putative deoxyribose-phosphate aldolase	gi|322488342	0.098	4	4	4	1	1	2	3	0	4	4	0	1.33333	0.272166	2.33333	0.981307
glucose-6-phosphate dehydrogenase	gi|322494840	0.77	1	1	5	1	2	2	2	0	8	2.33333	1.08866	1.66667	0.272166	3.33333	1.96261
phosphomannose isomerase [Leishmania mexicana]	gi|11342604	0.11	4	2	6	2	0	1	2	2	4	4	0.942809	1	0.471405	2.66667	0.544331
putative small GTP-binding protein Rab28	gi|322493560	0.86	0	1	6	2	4	3	2	0	4	2.33333	1.51535	3	0.471405	2	0.942809
cystathionine beta-synthase	gi|322490120	0.6	1	2	7	1	4	4	0	0	4	3.33333	1.51535	3	0.816497	1.33333	1.08866
metallo-peptidase, Clan MA(E), Family M32	gi|322494758	0.33	3	4	2	2	0	1	4	0	5	3	0.471405	1	0.471405	3	1.24722
putative map kinase	gi|322494640	0.26	2	4	8	1	0	1	0	0	6	4.66667	1.44016	0.666667	0.272166	2	1.63299
putative calreticulin	gi|322494024	0.029	0	0	0	1	6	6	0	0	0	0	0	4.33333	1.36083	0	0
putative GTP binding protein	gi|322493055	0.29	3	2	6	1	3	3	1	0	3	3.66667	0.981307	2.33333	0.544331	1.33333	0.720082
putative amino acid transporter aATP11	gi|322493803	0.65	3	3	5	0	7	6	0	0	6	3.66667	0.544331	4.33333	1.78471	2	1.63299
putative ras-like small GTPases	gi|322493854	0.22	5	0	11	0	0	2	0	0	2	5.33333	2.59629	0.666667	0.544331	0.666667	0.544331
putative importin alpha	gi|322493508	0.95	0	0	9	0	3	3	0	0	7	3	2.44949	2	0.816497	2.33333	1.90516
putative reiske iron-sulfur protein precursor	gi|322495399	0.43	0	0	0	0	5	7	0	0	9	0	0	4	1.69967	3	2.44949
isopentenyl-diphosphate delta-isomerase,putative	gi|322495776	0.00093	0	0	0	7	4	8	0	0	0	0	0	6.33333	0.981307	0	0
anion-transporting ATPase-like protein	gi|322489269	0.14	2	3	4	0	1	1	3	0	3	3	0.471405	0.666667	0.272166	2	0.816497
putative farnesyl pyrophosphate synthase	gi|322491828	0.42	1	7	2	0	1	4	0	0	2	3.33333	1.51535	1.66667	0.981307	0.666667	0.544331
putative kinesin	gi|322490068	0.42	2	2	2	2	2	2	2	4	2	2	0	2	0	2.66667	0.544331
putative eukaryotic translation release factor	gi|322492988	0.91	2	3	2	2	2	2	3	0	3	2.33333	0.272166	2	0	2	0.816497
proteasome regulatory ATPase subunit	gi|322491030	0.56	0	4	2	3	4	3	4	0	2	2	0.942809	3.33333	0.272166	2	0.942809
vacuolar protein sorting-associated protein 4	gi|322488532	0.73	0	0	4	0	4	4	2	1	4	1.33333	1.08866	2.66667	1.08866	2.33333	0.720082
similarity to endo-1-like protein	gi|322491250	0.16	5	2	4	0	0	2	3	0	4	3.66667	0.720082	0.666667	0.544331	2.33333	0.981307
heat shock protein 70, partial [Leishmania mexicana]	gi|281426622	0.88	0	0	254	0	76	87	0	0	132	84.6667	69.13	54.3333	22.3325	44	35.9258
conserved CBS domain protein	gi|322495323	0.3	3	2	4	0	4	3	1	0	2	3	0.471405	2.33333	0.981307	1	0.471405
putative 60S ribosomal protein L10	gi|322488063	0.76	0	7	1	0	1	2	0	1	7	2.66667	1.78471	1	0.471405	2.66667	1.78471
amastin-like protein	gi|322494936	0.89	2	0	3	0	4	4	0	0	6	1.66667	0.720082	2.66667	1.08866	2	1.63299
stomatin-like protein	gi|322488215	0.32	0	0	1	2	5	3	0	0	6	0.333333	0.272166	3.33333	0.720082	2	1.63299
nucleoside hydrolase-like protein	gi|322489614	0.15	2	3	3	1	1	2	2	0	2	2.66667	0.272166	1.33333	0.272166	1.33333	0.544331
putative chaperonin TCP20	gi|322489596	0.42	1	5	3	0	2	4	1	0	2	3	0.942809	2	0.942809	1	0.471405
19S proteasome regulatory subunit	gi|322491554	0.19	2	5	2	1	0	0	4	0	4	3	0.816497	0.333333	0.272166	2.66667	1.08866
putative adenylate kinase	gi|322494844	0.6	0	2	1	2	2	5	0	0	6	1	0.471405	3	0.816497	2	1.63299
putative proteasome alpha 1 subunit	gi|322495730	0.98	0	2	3	0	6	0	1	0	4	1.66667	0.720082	2	1.63299	1.66667	0.981307
reticulon domain protein, 22 kDa potentially aggravating protein (paple22)	gi|322493644	0.078	0	0	0	2	7	4	1	0	4	0	0	4.33333	1.18634	1.66667	0.981307
putative fatty acid elongase	gi|322489668	0.25	0	1	0	0	5	7	0	0	4	0.333333	0.272166	4	1.69967	1.33333	1.08866
putative 60S ribosomal protein L17	gi|322492056	0.98	0	4	0	0	2	2	0	0	5	1.33333	1.08866	1.33333	0.544331	1.66667	1.36083
putative clathrin heavy chain	gi|322490744	0.49	0	1	12	0	0	0	0	0	5	4.33333	3.13877	0	0	1.66667	1.36083
putative short chain dehydrogenase	gi|322495369	0.095	2	2	4	2	4	1	0	0	1	2.66667	0.544331	2.33333	0.720082	0.333333	0.272166
putative glycogen synthase kinase 3 beta [Leishmania mexicana]	gi|110809647	0.97	0	1	4	1	2	3	1	0	5	1.66667	0.981307	2	0.471405	2	1.24722
nucleoside phosphorylase-like protein	gi|322489165	0.91	1	2	3	0	0	4	1	0	4	2	0.471405	1.33333	1.08866	1.66667	0.981307
putative protein kinase	gi|322492716	0.56	1	0	3	1	2	0	2	0	7	1.33333	0.720082	1	0.471405	3	1.69967
putative ATP synthase, epsilon chain	gi|322493750	0.43	0	0	1	2	3	4	0	0	7	0.333333	0.272166	3	0.471405	2.33333	1.90516
putative dynein heavy chain	gi|322489595	0.46	0	2	2	2	0	0	2	0	9	1.33333	0.544331	0.666667	0.544331	3.66667	2.22777
putative rab7 GTP binding protein	gi|322490337	0.95	0	4	4	0	6	2	0	0	6	2.66667	1.08866	2.66667	1.44016	2	1.63299
galactokinase-like protein	gi|322495520	0.014	0	0	0	2	6	7	0	0	1	0	0	5	1.24722	0.333333	0.272166
putative ribokinase	gi|322492859	0.0045	0	0	0	3	6	8	0	0	0	0	0	5.66667	1.18634	0	0
ubiquitin-conjugating enzyme-like protein	gi|322489588	0.55	1	2	2	0	5	3	0	0	3	1.66667	0.272166	2.66667	1.18634	1	0.816497
putative 2-hydroxy-3-oxopropionate reductase	gi|322493409	0.55	1	2	5	0	3	0	2	0	3	2.66667	0.981307	1	0.816497	1.66667	0.720082
putative small G-protein	gi|322491220	0.22	3	2	4	0	2	2	0	0	3	3	0.471405	1.33333	0.544331	1	0.816497
putative nucleosome assembly protein	gi|322490457	0.91	1	1	3	0	4	2	0	0	4	1.66667	0.544331	2	0.942809	1.33333	1.08866
putative dynein heavy chain	gi|322492393	0.66	0	0	4	0	2	2	4	0	4	1.33333	1.08866	1.33333	0.544331	2.66667	1.08866
putative arginyl-tRNA synthetase	gi|322492952	0.87	0	2	5	0	2	2	0	0	5	2.33333	1.18634	1.33333	0.544331	1.66667	1.36083
putative isoleucyl-tRNA synthetase	gi|322491156	0.77	0	3	3	0	3	1	0	0	3	2	0.816497	1.33333	0.720082	1	0.816497
putative calpain-like cysteine peptidase, partial	gi|322492866	0.47	0	0	2	0	4	6	0	0	5	0.666667	0.544331	3.33333	1.44016	1.66667	1.36083
cysteine peptidase, Clan CA, family C19,putative	gi|322488552	0.7	0	2	2	2	2	1	2	1	3	1.33333	0.544331	1.66667	0.272166	2	0.471405
dnaj chaperone-like protein	gi|322494587	0.19	2	2	4	2	0	0	1	1	3	2.66667	0.544331	0.666667	0.544331	1.66667	0.544331
20s proteasome beta 7 subunit, (putative)	gi|322495245	0.62	0	0	3	0	2	1	2	0	5	1	0.816497	1	0.471405	2.33333	1.18634
putative histidyl-tRNA synthetase	gi|322493455	0.53	0	5	3	0	0	2	0	0	4	2.66667	1.18634	0.666667	0.544331	1.33333	1.08866
putative protein kinase	gi|322488462	0.49	4	0	3	0	0	2	0	0	3	2.33333	0.981307	0.666667	0.544331	1	0.816497
riboflavin kinase/fmn adenylyltransferase-like protein	gi|322495562	0.64	0	2	6	0	0	2	0	0	5	2.66667	1.44016	0.666667	0.544331	1.66667	1.36083
putative mevalonate kinase	gi|322493823	0.14	0	0	0	0	9	4	0	0	0	0	0	4.33333	2.12568	0	0
putative glucosamine-fructose-6-phosphate aminotransferase	gi|322488329	0.92	2	1	2	2	0	3	2	0	2	1.66667	0.272166	1.66667	0.720082	1.33333	0.544331
putative chaperonin alpha subunit	gi|322494425	0.8	0	2	2	2	1	1	2	0	4	1.33333	0.544331	1.33333	0.272166	2	0.942809
putative cytochrome c	gi|322490051	0.28	0	2	0	1	3	3	0	2	2	0.666667	0.544331	2.33333	0.544331	1.33333	0.544331
putative ubiquitin-conjugating enzyme protein	gi|322494186	0.2	0	2	2	2	0	0	2	2	3	1.33333	0.544331	0.666667	0.544331	2.33333	0.272166
putative aminopeptidase P	gi|322495482	0.35	1	1	8	1	0	0	2	0	1	3.33333	1.90516	0.333333	0.272166	1	0.471405
putative phosphatase 2C	gi|322493429	0.64	0	2	5	0	0	2	0	0	4	2.33333	1.18634	0.666667	0.544331	1.33333	1.08866
putative NADH-cytochrome b5 reductase	gi|322491771	0.19	0	1	0	4	0	5	0	0	2	0.333333	0.272166	3	1.24722	0.666667	0.544331
oligosaccharyl transferase-like protein	gi|322495359	0.037	0	0	0	1	6	6	0	0	1	0	0	4.33333	1.36083	0.333333	0.272166
glycerol-3-phosphate dehydrogenase [NAD+],glycosomal/mitochondrial	gi|322489115	0.12	0	0	0	2	2	8	0	0	2	0	0	4	1.63299	0.666667	0.544331
3'a2rel-related protein	gi|322491761	0.065	4	3	2	0	0	2	0	0	2	3	0.471405	0.666667	0.544331	0.666667	0.544331
putative proteasome alpha 3 subunit	gi|322489631	0.19	0	1	0	0	0	2	4	0	6	0.333333	0.272166	0.666667	0.544331	3.33333	1.44016
putative fumarate hydratase, partial	gi|322488586	0.096	1	2	4	0	0	0	0	0	2	2.33333	0.720082	0	0	0.666667	0.544331
putative ATP-dependent DEAD-box RNA helicase	gi|322495292	0.51	0	5	2	0	0	1	0	0	4	2.33333	1.18634	0.333333	0.272166	1.33333	1.08866
metallo-peptidase, Clan ME, Family M16	gi|322489517	0.4	0	0	0	0	2	5	0	0	4	0	0	2.33333	1.18634	1.33333	1.08866
putative protein kinase	gi|322495107	0.5	0	0	6	0	0	0	0	2	5	2	1.63299	0	0	2.33333	1.18634
putative serine carboxypeptidase (CBP1)	gi|322490293	0.029	0	0	0	1	5	3	0	0	0	0	0	3	0.942809	0	0
phospholipid transporting ATPase-like protein,putative	gi|322488996	0.0076	3	2	3	0	0	0	0	2	1	2.66667	0.272166	0	0	1	0.471405
metallo-peptidase, Clan MF, Family M17	gi|322489262	0.17	0	4	2	0	0	0	2	1	3	2	0.942809	0	0	2	0.471405
nucleosome assembly protein-like protein	gi|322493941	0.1	1	2	4	0	0	0	0	2	2	2.33333	0.720082	0	0	1.33333	0.544331
proteasome regulatory non-ATP-ase subunit 2,putative	gi|322493258	0.77	0	0	2	0	3	1	2	0	2	0.666667	0.544331	1.33333	0.720082	1.33333	0.544331
putative short chain dehydrogenase	gi|322495368	0.73	1	0	4	0	2	0	2	0	2	1.66667	0.981307	0.666667	0.544331	1.33333	0.544331
transmembrane/endomembrane-like protein	gi|322495173	0.021	0	0	0	2	3	6	0	0	1	0	0	3.66667	0.981307	0.333333	0.272166
putative protein tyrosine phosphatase	gi|322488138	0.49	0	0	2	0	3	4	0	0	3	0.666667	0.544331	2.33333	0.981307	1	0.816497
putative carbamoyl-phosphate synthase	gi|322489977	0.42	0	2	2	0	0	0	0	0	3	1.33333	0.544331	0	0	1	0.816497
putative glucosamine-6-phosphate deaminase	gi|322494424	0.0052	0	0	0	2	5	3	0	0	0	0	0	3.33333	0.720082	0	0
putative fatty acid elongase	gi|322489667	0.2	0	0	0	0	3	3	0	0	2	0	0	2	0.816497	0.666667	0.544331
putative 40S ribosomal protein S6	gi|322491683	0.53	0	8	0	0	0	0	0	2	2	2.66667	2.17732	0	0	1.33333	0.544331
putative chaperone protein DNAj	gi|322491221	0.59	0	1	2	0	1	2	1	2	2	1	0.471405	1	0.471405	1.66667	0.272166
histone H2A [Leishmania mexicana]	gi|27977614	0.21	1	0	0	0	1	1	3	0	5	0.333333	0.272166	0.666667	0.272166	2.66667	1.18634
putative glyceraldehyde 3-phosphate dehydrogenase,cytosolic	gi|322490822	0.77	0	2	2	0	4	2	0	0	3	1.33333	0.544331	2	0.942809	1	0.816497
cysteine peptidase, Clan CA, family C12,putative	gi|322492312	0.014	0	0	2	0	0	0	4	2	3	0.666667	0.544331	0	0	3	0.471405
putative dihydroorotate dehydrogenase	gi|322489970	0.12	1	3	4	0	3	0	0	0	0	2.66667	0.720082	1	0.816497	0	0
40S ribosomal protein S2	gi|322490419	0.29	0	7	2	0	0	0	0	0	2	3	1.69967	0	0	0.666667	0.544331
putative glucose regulated protein 94	gi|322488710	0.084	0	0	0	0	5	4	0	0	0	0	0	3	1.24722	0	0
stress-induced protein sti1	gi|322488886	0.46	0	1	0	0	2	2	1	0	2	0.333333	0.272166	1.33333	0.544331	1	0.471405
GDP-mannose pyrophosphorylase [Leishmania mexicana]	gi|12584592	0.031	2	2	4	0	0	0	2	0	0	2.66667	0.544331	0	0	0.666667	0.544331
threonine ammonia-lyase	gi|322488308	0.12	0	0	0	0	3	6	0	0	0	0	0	3	1.41421	0	0
putative adenylate kinase	gi|322488082	0.51	2	2	0	3	1	0	0	0	1	1.33333	0.544331	1.33333	0.720082	0.333333	0.272166
putative isocitrate dehydrogenase	gi|322494759	0.15	3	1	2	2	0	0	0	0	1	2	0.471405	0.666667	0.544331	0.333333	0.272166
d-isomer specific 2-hydroxyacid dehydrogenase-like protein	gi|322494981	0.36	1	0	0	2	0	0	4	2	0	0.333333	0.272166	0.666667	0.544331	2	0.942809
putative asparagine synthetase a	gi|322492625	0.25	0	0	2	0	0	0	2	0	4	0.666667	0.544331	0	0	2	0.942809
putative cation-transporting ATPase	gi|322488480	0.45	0	0	0	0	2	3	0	0	4	0	0	1.66667	0.720082	1.33333	1.08866
peptidase T, putative, metallo-peptidase, ClanMH,family M20B	gi|322490115	0.054	0	0	0	1	5	2	0	0	0	0	0	2.66667	0.981307	0	0
alpha/beta-hydrolase-like protein	gi|322487788	0.027	2	1	3	0	0	0	1	0	1	2	0.471405	0	0	0.666667	0.272166
putative RNA-binding protein	gi|322488102	0.22	2	2	0	0	0	0	2	0	2	1.33333	0.544331	0	0	1.33333	0.544331
putative mitotubule-associated protein Gb4	gi|322492739	0.31	3	0	1	0	0	0	2	0	2	1.33333	0.720082	0	0	1.33333	0.544331
putative lectin	gi|322489497	0.12	0	0	0	0	4	3	0	0	1	0	0	2.33333	0.981307	0.333333	0.272166
putative fructose-1,6-bisphosphatase, cytosolic	gi|322488101	0.079	0	0	0	0	4	4	0	0	0	0	0	2.66667	1.08866	0	0
putative threonine synthase	gi|322489635	0.13	2	4	0	0	0	0	0	0	0	2	0.942809	0	0	0	0
putative protein kinase	gi|322494273	0.26	0	0	2	0	0	0	3	0	2	0.666667	0.544331	0	0	1.66667	0.720082
conserved SNF-7-like protein	gi|322495306	0.16	0	0	0	0	0	0	2	0	5	0	0	0	0	2.33333	1.18634
putative prohibitin	gi|322495262	0.087	0	0	0	0	4	3	0	0	0	0	0	2.33333	0.981307	0	0
putative guanine deaminase	gi|322488697	0.71	0	0	3	0	0	1	0	0	1	1	0.816497	0.333333	0.272166	0.333333	0.272166
amp deaminase-like protein	gi|322489528	0.008	0	0	0	1	2	3	0	0	0	0	0	2	0.471405	0	0
putative vacuolar type h+ ATPase subunit	gi|322491875	0.13	0	0	0	0	4	2	0	0	0	0	0	2	0.942809	0	0
SEC61-like (pretranslocation process) protein,putative	gi|322489303	0.13	0	0	0	0	4	2	0	0	0	0	0	2	0.942809	0	0
6-phosphogluconolactonase	gi|322492815	0.095	0	0	0	0	0	0	2	0	3	0	0	0	0	1.66667	0.720082
putative adenylate kinase	gi|322490716	0.095	0	0	0	0	2	3	0	0	0	0	0	1.66667	0.720082	0	0
putative fatty acid elongase	gi|322489669	0.095	0	0	0	0	2	3	0	0	0	0	0	1.66667	0.720082	0	0
