# Supplementary material for: Leishmania Exosomes/Extracellular Vesicles Containing GP63 Are Essential for Enhance Cutaneous Leishmaniasis Development Upon Co-Inoculation of Leishmania amazonensis and Its Exosomes
Source: Front Cell Infect Microbiol. 2022 Feb 3;11:709258. doi: 10.3389/fcimb.2021.709258 (PMC8851419; doi:10.3389/fcimb.2021.709258)
Supplement: Supplementary file 3 [file DataSheet_3.xlsx]

## Sheet: Sheet1
Analysis performed by Panter Classification System through Gene Ontology Method version 14.1				Total Unique Peptide Count			Total Unique Peptide Count			Total Unique Peptide Count				Biological Processes
Allgroupstogether				GP63WT			GP63High			GP63Low																															GP63 WT		GP63 High		GP63 Low
#	Identified Proteins (195/348)	Accession Number	Molecular Weight	07-Sample WT	05-EXO WT1	07-EXO WT2	01-Sample 1.9F(F2)	03-Sample 1.9F(F1)	03-EXO 1.9 F2	05-Sample 1.9R(R)	09-EXO 1.9 R1	11-EXO 1.9 R2																												GO Term - Biological Process	# of genes	% of Total Genes	# of genes	% of Total Genes	# of genes	% of Total Genes
1	putative P-type H+-ATPase [Leishmania major strain Friedlin]	XP_001682560.1 (+1)	107 kDa	29	28	32	27	28	26	28	24	19																												response to stimulus (GO:0050896)	10	0.064	12	0.069	10	0.072
2	putative heat-shock protein hsp70 [Leishmania major strain Friedlin]	XP_001684564.1	72 kDa	33	33	32	27	32	28	33	34	26																												developmental process (GO:0032502)	1	0.006	1	0.006	2	0.014
3	elongation factor 1-alpha [Leishmania major strain Friedlin]	XP_001682262.1	49 kDa	19	24	21	18	17	18	17	17	10																												cellular process (GO:0009987)	53	0.34	57	0.328	45	0.326
4	elongation factor 2 [Leishmania major strain Friedlin]	XP_001686589.1	94 kDa	29	23	32	25	21	23	26	25	9																												metabolic process (GO:0008152)	54	0.346	66	0.379	47	0.341
5	heat shock protein 83-1 [Leishmania major strain Friedlin]	XP_001685759.1 (+1)	81 kDa	21	17	23	14	22	16	22	23	14																												biological regulation (GO:0065007)	5	0.032	6	0.034	6	0.043
6	Cluster of beta tubulin [Leishmania major strain Friedlin] (XP_001685828.1)	XP_001685828.1 [2]	50 kDa	17	14	17	13	20	15	20	16	13																												cellular component organization or biogenesis (GO:0071840)	18	0.115	13	0.075	13	0.094
6.1	beta tubulin [Leishmania major strain Friedlin]	XP_001685828.1	50 kDa	17	14	17	12	19	15	19	16	13																												localization (GO:0051179)	15	0.096	19	0.109	15	0.109
6.2	beta tubulin [Leishmania major strain Friedlin]	XP_001683152.1	50 kDa	15	12	15	11	18	13	18	14	12																													GP63 WT		GP63 High		GP63 Low
7	alpha tubulin [Leishmania major strain Friedlin]	XP_001681775.1	50 kDa	16	13	15	15	19	13	21	16	6																												GO Term - Cellular Component	# of genes	% of Total Genes	# of genes	% of Total Genes	# of genes	% of Total Genes
8	putative calcium motive p-type ATPase [Leishmania major strain Friedlin]	XP_003722601.1	122 kDa	13	11	12	9	12	10	12	3	4																												membrane (GO:0016020)	4	0.043	7	0.061	4	0.051
9	heat shock protein 70-related protein [Leishmania major strain Friedlin]	XP_001684128.1	71 kDa	13	11	10	8	9	6	17	17	10																												macromolecular complex (GO:0032991)	12	0.128	13	0.114	9	0.115
10	glyceraldehyde 3-phosphate dehydrogenase,glycosomal [Leishmania major strain Friedlin]	XP_001684903.1 (+1)	39 kDa	2		1	10	12	11	13	3	3																												cell part (GO:0044464)	48	0.511	46	0.404	42	0.538
11	actin [Leishmania major strain Friedlin]	XP_888634.1	42 kDa	10	9	10	7	8	10	11	11	9																												organelle (GO:0043226)	30	0.319	25	0.219	23	0.295
12	putative ATPase beta subunit [Leishmania major strain Friedlin]	XP_001683872.1 (+1)	56 kDa	6	1	3	12	14	5	19	1	5																													GP63 WT		GP63 High		GP63 Low
13	putative Transitional endoplasmic reticulum ATPase [Leishmania major strain Friedlin]	XP_001686709.1	87 kDa	10	6	9	6	7	7	13	9	7																												GO Term - Molecular Function	# of genes	% of Total Genes	# of genes	% of Total Genes	# of genes	% of Total Genes
14	putative vacuolar-type proton translocating pyrophosphatase 1 [Leishmania major strain Friedlin]	XP_001685107.1	84 kDa	8		13	15	17	9	13	6	4																												translation regulator activity (GO:0045182)	2	0.022	2	0.018	2	0.023
15	putative calpain-like cysteine peptidase [Leishmania major strain Friedlin]	XP_001682883.1	15 kDa	4	4	4	4	4	4	4	4	4																												binding (GO:0005488)	26	0.289	27	0.243	22	0.253
16	putative hexokinase [Leishmania major strain Friedlin]	XP_001682957.1 (+1)	52 kDa	2	1	2	13	14	11	11	2	2																												receptor activity (GO:0004872)	1	0.011	2	0.018	2	0.023
17	putative cystathione gamma lyase [Leishmania major strain Friedlin]	XP_003722717.1	45 kDa	7	8	8	6	6	7	7	8	3																												structural molecule activity (GO:0005198)	9	0.1	5	0.045	6	0.069
18	enolase [Leishmania major strain Friedlin]	XP_001687716.1	46 kDa	10	7	7	9	10	8	10	7	3																												signal transducer activity (GO:0004871)	2	0.022	1	0.009	1	0.011
19	putative glucose-regulated protein 78 [Leishmania major strain Friedlin]	XP_001684402.1	72 kDa	1		1	14	18	9	4	0	0																												catalytic activity (GO:0003824)	41	0.456	62	0.559	43	0.494
20	putative heat shock protein [Leishmania major strain Friedlin]	XP_001682546.1	92 kDa	14	7	11	9	8	3	13	9	2																												antioxidant activity (GO:0016209)	1	0.011	0	0	0	0
21	Cluster of putative acetyl-CoA synthetase [Leishmania major strain Friedlin] (XP_001683378.1)	XP_001683378.1 [2]	79 kDa	10	6	8	10	10	8	10	3
21.1	putative acetyl-CoA synthetase [Leishmania major strain Friedlin]	XP_001683378.1	79 kDa	8	5	6	8	8	6	8	3
21.2	putative acetyl-CoA synthetase [Leishmania major strain Friedlin]	XP_001683406.1	77 kDa	8	5	7	9	8	6	8	3			Cellular Component
22	putative rab-GDP dissociation inhibitor [Leishmania major strain Friedlin]	XP_003722299.1	50 kDa	12	5	8	5	7	5	8	5	1
23	putative calpain-like cysteine peptidase [Leishmania major strain Friedlin]	XP_003721856.1	700 kDa	8		4	8	11	6	16	8	7
24	ubiquitin-fusion protein [Leishmania major strain Friedlin]	XP_001685189.1 (+1)	15 kDa	4	7	5	4	4	4	5	6	8
25	kinetoplastid membrane protein-11 [Leishmania major strain Friedlin]	XP_003722616.1	11 kDa	3	2	1	2	1	1	1	2	2
26	serine/threonine protein phosphatase-like protein [Leishmania major strain Friedlin]	XP_001681671.2	109 kDa	10	9	5	4	10	6	7	3	2
27	Cluster of GP63, leishmanolysin [Leishmania major strain Friedlin] (XP_001681376.1)	XP_001681376.1 [3]	64 kDa	0	1	1	2	3	4	0	0	1
27.1	GP63, leishmanolysin [Leishmania major strain Friedlin]	XP_001681376.1 (+1)	64 kDa	0	1	1	2	3	4	0	0	1
27.2	GP63, leishmanolysin [Leishmania major strain Friedlin]	XP_001681379.1	64 kDa		1	1	2	3	4	0	0	1
28	putative glycosomal phosphoenolpyruvate carboxykinase [Leishmania major strain Friedlin]	XP_003721987.1 (+1)	58 kDa				13	15	8	8
29	p-glycoprotein [Leishmania major strain Friedlin]	XP_001686192.1	147 kDa	12	7	5	5	6	3	5	4	2
30	putative rab1 small GTP-binding protein [Leishmania major strain Friedlin]	XP_001681450.1	25 kDa	8	7	8	6	6	4	8	6	1
31	putative OMPDCase-OPRTase [Leishmania major strain Friedlin]	XP_001682133.1	50 kDa				16	16	11	2
32	putative heat shock protein DNAJ [Leishmania major strain Friedlin]	XP_003722052.1	44 kDa	4	4	5	3	9	3	8	3	2
33	pyruvate kinase [Leishmania major strain Friedlin]	XP_003722400.1	54 kDa	13	4	8	5	5	2	6	3	1
34	cyclophilin a [Leishmania major strain Friedlin]	XP_001683845.1	19 kDa	2	2	3	2	3	2	3	2	2
35	5-methyltetrahydropteroyltriglutamate-homocysteine S-methyltransferase [Leishmania major strain Friedlin]	XP_001684985.1	86 kDa	10	7	8	2	4	1	10	9
36	putative pyruvate phosphate dikinase [Leishmania major strain Friedlin]	XP_001681569.1	101 kDa				12	18	6	3
37	putative long chain fatty Acyl CoA synthetase [Leishmania major strain Friedlin]	XP_003721701.1	79 kDa	4	3	5	4	3	4	5	2	2
38	Cluster of putative folate/biopterin transporter [Leishmania major strain Friedlin] (XP_001681368.1)	XP_001681368.1 [2]	75 kDa	5	5	5	7	7	4	5	1	1
38.1	putative folate/biopterin transporter [Leishmania major strain Friedlin]	XP_001681368.1	75 kDa	3	5	4	6	5	3	3	1	1
38.2	putative folate/biopterin transporter [Leishmania major strain Friedlin]	XP_001681366.1	73 kDa	3	2	2	3	4	2	3
39	putative serine/threonine-protein kinase [Leishmania major strain Friedlin]	XP_001683996.1	44 kDa	8	4	3	7	6	3	8	3	2
40	tryparedoxin peroxidase [Leishmania major strain Friedlin]	XP_001682028.1	21 kDa	3	4	5	3	3	3	3	3	4
41	protein disulfide isomerase [Leishmania major strain Friedlin]	XP_001687289.1	52 kDa	1	1	2	6	12	6	3	2	2
42	putative 6-phosphogluconate dehydrogenase,decarboxylating [Leishmania major strain Friedlin]	XP_003722728.1	52 kDa	6	4	5	4	5	4	5	6	1
43	putative eukaryotic initiation factor 5a [Leishmania major strain Friedlin]	XP_001683827.1	18 kDa	5	2	5	4	4	3	6	4	2
44	nucleoside diphosphate kinase b [Leishmania major strain Friedlin]	XP_001685619.1	17 kDa	4	3	3	3	3	2	4	5	3
45	putative ATP-binding cassette protein subfamily A,member 8 [Leishmania major strain Friedlin]	XP_003721903.1 (+1)	202 kDa	10	4		6	7	1	7		0
46	putative T-complex protein 1, eta subunit [Leishmania major strain Friedlin]	XP_003722780.1	62 kDa	5	3	4	4	4	2	5	3	1		Molecular Function
47	surface antigen-like protein [Leishmania major strain Friedlin]	XP_003721775.1	30 kDa	3	2	3	2	3	3	3	2	2
48	Cluster of putative proteasome regulatory ATPase subunittcc1l8.3 [Leishmania major strain Friedlin] (XP_001681626.1)	XP_001681626.1 [5]	46 kDa	3	2	5	4	5	5	6	4	3
48.1	putative proteasome regulatory ATPase subunittcc1l8.3 [Leishmania major strain Friedlin]	XP_001681626.1	46 kDa	2	2	3	3	2	3	3	2	3
48.2	proteasome regulatory ATPase subunit [Leishmania major strain Friedlin]	XP_001687020.1	46 kDa	1		2	2	3	2	1	2
48.3	putative N-ethylmaleimide-sensitive factor [Leishmania major strain Friedlin]	XP_001682833.1	81 kDa							1
48.4	putative 26S protease regulatory subunit [Leishmania major strain Friedlin]	XP_003721730.1	44 kDa							1
48.5	putative proteasome regulatory ATPase subunit 1 [Leishmania major strain Friedlin]	XP_001683208.1	49 kDa
49	putative small GTP-binding protein Rab1 [Leishmania major strain Friedlin]	XP_003721882.1	22 kDa	6	4	6	5	6	1	7	3	2
50	S-adenosylhomocysteine hydrolase [Leishmania major strain Friedlin]	XP_001686974.1	48 kDa	5	2	4	4	5	3	9	5	2
51	putative calpain-like cysteine peptidase [Leishmania major strain Friedlin]	XP_001682869.1 (+1)	108 kDa	4	3	2	3	4	3	5	4	1
52	putative ADP-ribosylation factor [Leishmania major strain Friedlin]	XP_001685268.1	20 kDa	6	5	6	2	2	2	6	5
53	putative ADP ribosylation factor 3 [Leishmania major strain Friedlin]	XP_003722166.1	20 kDa	4	3	5	4	5	3	7	3	4
54	inosine-5'-monophosphate dehydrogenase [Leishmania major strain Friedlin]	XP_001682745.1	56 kDa				12	13	9
55	putative eukaryotic initiation factor 4a [Leishmania major strain Friedlin]	XP_003721600.1	45 kDa	7	3	7	3	1	2	5	4	1
56	inosine-guanosine transporter [Leishmania major strain Friedlin]	XP_001686769.1	54 kDa	4	2	2	4	4	2	4	2
57	putative C-terminal motor kinesin [Leishmania major strain Friedlin]	XP_001682603.1	93 kDa	8	4	2	2	4	1	5	1	0
58	ATPase alpha subunit [Leishmania major strain Friedlin]	XP_001687527.1	63 kDa	1		2	3	5	3	12		3
59	fructose-1,6-bisphosphate aldolase [Leishmania major strain Friedlin]	XP_001686698.1	41 kDa				7	7	5	4		1
60	Cluster of putative NADH-dependent fumarate reductase [Leishmania major strain Friedlin] (XP_003722511.1)	XP_003722511.1 [2]	123 kDa				10	10	3	2
60.1	putative NADH-dependent fumarate reductase [Leishmania major strain Friedlin]	XP_003722511.1	123 kDa				10	10	3	2
60.2	NADH-dependent fumarate reductase-like protein [Leishmania major strain Friedlin]	XP_003722478.1	130 kDa
61	putative long-chain-fatty-acid-CoA ligase [Leishmania major strain Friedlin]	XP_003721574.1	78 kDa	3	6	3	5	4	3	3	4	2
62	ATP-dependent phosphofructokinase [Leishmania major strain Friedlin]	XP_003722334.1	54 kDa				11	13	5	1
63	Cluster of putative kinesin [Leishmania major strain Friedlin] (XP_001683391.1)	XP_001683391.1 [3]	75 kDa	5	4	4	2	5	3	6	3	1
63.1	putative kinesin [Leishmania major strain Friedlin]	XP_001683391.1	75 kDa	5	4	4	2	5	3	6	3	1
63.2	putative Unc104-like kinesin [Leishmania major strain Friedlin]	XP_001686017.1	223 kDa
63.3	putative kinesin [Leishmania major strain Friedlin]	XP_001687682.1	141 kDa
64	META domain containing protein [Leishmania major strain Friedlin]	XP_001682345.1	48 kDa	4	1	1	4	4	2	4	4	2
65	glucose transporter, lmgt2 [Leishmania major strain Friedlin]	XP_001687217.1 (+1)	61 kDa	2	2	1	2	2	2	2	2	2
66	putative adenosine kinase [Leishmania major strain Friedlin]	XP_001684683.1	37 kDa	3	5	5	3	3	4	3	3
67	putative fumarate hydratase [Leishmania major strain Friedlin]	XP_003722278.1	63 kDa	5	3	5	2	4	1	7	3	0
68	putative Qc-SNARE protein [Leishmania major strain Friedlin]	XP_001681032.1	24 kDa	4	1	4	2	4	2	5	1	1
69	putative long-chain-fatty-acid-CoA ligase [Leishmania major strain Friedlin]	XP_003721571.1	77 kDa	6	4	3	2	2	2	3	2	1
70	putative ubiquitin-conjugating enzyme e2 [Leishmania major strain Friedlin]	XP_003722523.1	17 kDa	5	3	3	2	3	2	5	2	2
71	putative phosphoprotein phosphatase [Leishmania major strain Friedlin]	XP_001687486.1	72 kDa	8	4	4	4	3	1	6	1	1
72	putative adenylate kinase [Leishmania major strain Friedlin]	XP_001683077.1	30 kDa	4	2	2	2	3	1	5	3	2
73	S-adenosylmethionine synthetase [Leishmania major strain Friedlin]	XP_001684960.1	43 kDa	4	2	4	3	3	1	4	3
74	arginase [Leishmania major strain Friedlin]	XP_003722541.1	36 kDa				4	5	1	1
75	cysteine synthase [Leishmania major strain Friedlin]	XP_001686939.1	35 kDa	3	3	4	3	2	3	4	3	2
76	putative N-acyl-L-amino acid amidohydrolase [Leishmania major strain Friedlin]	XP_001682924.1	45 kDa	2	2	3	2	1	2	2	1
77	putative ubiquitin-activating enzyme e1 [Leishmania major strain Friedlin]	XP_003722700.1	126 kDa	6	3	1	1	2	1	2	2
78	putative calmodulin [Leishmania major strain Friedlin]	XP_001681265.1	17 kDa	4	2	2	2	2	2	2	4	1
79	putative ef-hand protein 5 [Leishmania major strain Friedlin]	XP_001681264.1	21 kDa	5	3	3	3	4	2	3	1
80	putative proteasome alpha 2 subunit [Leishmania major strain Friedlin]	XP_001683135.1	25 kDa	2	1	2	2	2	2	3	2	1
81	putative protein phosphatase [Leishmania major strain Friedlin]	XP_001683829.1	45 kDa	2	2	3	4	2	2	4	3	3
82	14-3-3 protein-like protein [Leishmania major strain Friedlin]	XP_001686900.1	30 kDa	3	2	4	2	2	2	3	6	1
83	putative IgE-dependent histamine-releasing factor [Leishmania major strain Friedlin]	XP_001683668.1	19 kDa	3	2	2	3	3	1	4	1
84	putative GTP-binding protein [Leishmania major strain Friedlin]	XP_001683897.1	24 kDa	5	1	3	5	3		7	1	1
85	2,3-bisphosphoglycerate-independent phosphoglycerate mutase [Leishmania major strain Friedlin]	XP_001687258.1	61 kDa	1	3	5	2	3	3	3	3	2
86	glycosomal membrane protein [Leishmania major strain Friedlin]	XP_003722764.1	25 kDa	1			5	5	3	4
87	putative seryl-tRNA synthetase [Leishmania major strain Friedlin]	XP_001681478.1	53 kDa	3	0	3	2	4	2	6	3	1
88	putative T-complex protein 1, gamma subunit [Leishmania major strain Friedlin]	XP_001683466.1	60 kDa	3	3	5	2	2	2	3	2	1
89	aldose 1-epimerase-like protein [Leishmania major strain Friedlin]	XP_003722493.1	42 kDa	1			5	5	4	1		1
90	cyclophilin 40 [Leishmania major strain Friedlin]	XP_003722872.1	38 kDa	3	3	3	1	1	3	4	3	1
91	putative sodium stibogluconate resistance protein [Leishmania major strain Friedlin]	XP_001685080.1	69 kDa	4	1	2	4	3	2	4	3
92	putative chaperonin containing t-complex protein [Leishmania major strain Friedlin]	XP_001685416.1	59 kDa	2	1	3	3	2		3	2	0
93	inositol-3-phosphate synthase [Leishmania major strain Friedlin]	XP_001687736.1	58 kDa	1	1	2	5	3	1	3	4
94	putative ADP/ATP translocase 1 [Leishmania major strain Friedlin]	XP_001682597.1	35 kDa			3	6	5	2	7	1
95	protein tyrosine phosphatase-like protein [Leishmania major strain Friedlin]	XP_001682101.1	19 kDa	2	2	3	2	4	2	2	1	1
96	putative mitogen-activated protein kinase [Leishmania major strain Friedlin]	XP_001682592.1	31 kDa	4	1	4	1	3	1	5	2	1
97	protein tyrosine phosphatase-likie protein [Leishmania major strain Friedlin]	XP_001682103.1	20 kDa	3	2	3	1	2	2	2	1
98	putative RNA-binding protein, UPB1 [Leishmania major strain Friedlin]	XP_001683802.1 (+1)	20 kDa	2	2	5			2	2	3	2
99	glucose-6-phosphate isomerase [Leishmania major strain Friedlin]	XP_001681659.1	67 kDa	2	1	2	4	4	2	2	2
100	putative cytoskeleton-associated protein CAP5.5 [Leishmania major strain Friedlin]	XP_001685029.1	80 kDa	3	1	1		1		3	2
101	putative glutamamyl carboxypeptidase [Leishmania major strain Friedlin]	XP_003722237.1	44 kDa				4	6	3	0
102	putative peptidase M20/M25/M40 [Leishmania major strain Friedlin]	XP_001685922.1	52 kDa	2	1	2	2	2	1	2	2
103	putative 60S ribosomal protein L2 [Leishmania major strain Friedlin]	XP_003722537.1	28 kDa	1	1	4	1	1	1	2	2
104	putative 40S ribosomal protein S3 [Leishmania major strain Friedlin]	XP_001682009.1	24 kDa	1		4	1	4		7		1
105	putative dipeptidyl-peptidase III [Leishmania major strain Friedlin]	XP_001687573.1	76 kDa	4	1	2	2	2	1	3	1	1
106	putative nima-related protein kinase [Leishmania major strain Friedlin]	XP_001686724.1	56 kDa	1	1		1	4	1	3	3
107	putative kinesin [Leishmania major strain Friedlin]	XP_003722602.1	77 kDa	4	3	1	1	2	0	5
108	Cluster of receptor-type adenylate cyclase a [Leishmania major strain Friedlin] (XP_001682265.1)	XP_001682265.1 [3]	151 kDa	4			4	3	1	5	1	1
108.1	receptor-type adenylate cyclase a [Leishmania major strain Friedlin]	XP_001682265.1	151 kDa	4			4	3	1	5	1	1
108.2	putative receptor-type adenylate cyclase [Leishmania major strain Friedlin]	XP_001682266.1	154 kDa
108.3	receptor-type adenylate cyclase b [Leishmania major strain Friedlin]	XP_001682267.1	137 kDa
109	putative NADP-dependent alcohol dehydrogenase [Leishmania major strain Friedlin]	XP_001683360.1	38 kDa	2	1		2	2	3	2	1	1
110	putative PAS-domain containing phosphoglycerate kinase [Leishmania major strain Friedlin]	XP_001684947.1	58 kDa				8	9	1	1
111	putative proteasome regulatory non-ATPase subunit 6 [Leishmania major strain Friedlin]	XP_003721643.1	59 kDa	3	1	3	2	2	1	3	1	1
112	vacuolar protein sorting-associated protein-like protein [Leishmania major strain Friedlin]	XP_001687103.1	24 kDa	1	1	1	1	1	3	1
113	putative proteasome regulatory ATPase subunit 2 [Leishmania major strain Friedlin]	XP_001681853.1	49 kDa	3	1	2		2	2	3	2	1
114	putative casein kinase [Leishmania major strain Friedlin]	XP_003722496.1	40 kDa	3	3	2	4	3		3	3
115	putative thimet oligopeptidase [Leishmania major strain Friedlin]	XP_001684161.1	77 kDa	2	1	1	1	2	1	4	3
116	putative amino acid transporter aATP11 [Leishmania major strain Friedlin]	XP_001685018.1 (+1)	55 kDa	1	2	1	2	2	0	1	0
117	putative 2,4-dihydroxyhept-2-ene-1,7-dioic acid aldolase [Leishmania major strain Friedlin]	XP_001683960.1	30 kDa	3	1	1	1	2	1	3	2	1
118	activated protein kinase c receptor (LACK) [Leishmania major strain Friedlin]	XP_001684560.1	34 kDa	3		3	3	3		5
119	putative protein phosphatase 2A catalytic subunit [Leishmania major strain Friedlin]	XP_001685630.1	35 kDa	3	1	2		2	1	2	1
120	putative 4-methyl-5(beta-hydroxyethyl)-thiazole monophosphate synthesis protein [Leishmania major strain Friedlin]	XP_001684668.1	20 kDa	1		1	2	2		1	1
121	guanosine monophosphate reductase [Leishmania major strain Friedlin]	XP_001682335.1	59 kDa				4	6	3	1
122	xanthine phosphoribosyltransferase [Leishmania major strain Friedlin]	XP_001683026.1	27 kDa	1		0	5	5	1	1
123	putative alanyl-tRNA synthetase [Leishmania major strain Friedlin]	XP_001683305.1	106 kDa	7	1	3	2	1	1	3		1
124	putative small myristoylated protein-3 [Leishmania major strain Friedlin]	XP_001687686.1	13 kDa	4			4	4		3		1
125	putative paraflagellar rod protein 1D [Leishmania major strain Friedlin]	XP_003722257.1 (+1)	69 kDa	4		3	1	2		4	3	1
126	putative 40S ribosomal protein S3A [Leishmania major strain Friedlin]	XP_003722437.1	30 kDa	2		5	1	1		5	1
127	putative 14-3-3 protein [Leishmania major strain Friedlin]	XP_001681503.1	29 kDa	1	0	1	2	2	0	2	2	0
128	putative eukaryotic initiation factor 4a [Leishmania major strain Friedlin]	XP_001687194.1	85 kDa	2	2	1	1	2	0	2	1
129	putative 40S ribosomal protein S4 [Leishmania major strain Friedlin]	XP_001681867.1	31 kDa			7	2	1		5
130	histone H4 [Leishmania major strain Friedlin]	XP_001681915.1 (+1)	11 kDa		1	1	3	3	1	3	2
131	putative calpain-like cysteine peptidase [Leishmania major strain Friedlin]	XP_001685024.1	97 kDa	2		1	2	2		3	2
132	putative proteasome beta-1 subunit [Leishmania major strain Friedlin]	XP_001681607.1	30 kDa	2		2	2	2	2	3	2	2
133	putative proteasome regulatory ATPase subunit 5 [Leishmania major strain Friedlin]	XP_001683213.1	50 kDa	3	1	3	1	1	1	3	1
134	putative protein kinase [Leishmania major strain Friedlin]	XP_001685932.1	72 kDa	3	0	1	2	3	0	1
135	putative ribosomal protein L3 [Leishmania major strain Friedlin]	XP_001686392.1	47 kDa	2		5		2		3	1
136	putative proteasome regulatory non-ATPase subunit [Leishmania major strain Friedlin]	XP_003722086.1	99 kDa	1		1		2	1	5	3
137	metallo-peptidase, Clan ME, Family M16 [Leishmania major strain Friedlin]	XP_003722531.1	55 kDa				4	4		3
138	putative endoribonuclease L-PSP (pb5) [Leishmania major strain Friedlin]	XP_001683343.1	17 kDa	1	1	1	1	1		2	1
139	putative 40S ribosomal protein S12 [Leishmania major strain Friedlin]	XP_001681801.1	16 kDa	4	1	2	3	2	1	3
140	putative serine/threonine protein phosphatase catalytic subunit [Leishmania major strain Friedlin]	XP_001684347.1	34 kDa	2			3	3		3
141	putative NAD/FAD dependent dehydrogenase [Leishmania major strain Friedlin]	XP_001682011.1	44 kDa	4	1	2		3	1	2	1
142	putative sarcoplasmic reticulum glycoprotein [Leishmania major strain Friedlin]	XP_001682605.1	69 kDa	4			3	3		3
143	transketolase [Leishmania major strain Friedlin]	XP_001683724.1	72 kDa	2	1	3	2	2	1	2	1
144	putative cAMP specific phosphodiesterase [Leishmania major strain Friedlin]	XP_001682067.2	104 kDa	2				1	2	4	2
145	putative cytochrome c1, heme protein,mitochondrial precursor [Leishmania major strain Friedlin]	XP_001680910.1	30 kDa			1	4	4	1	2		1
146	putative profilin [Leishmania major strain Friedlin]	XP_001685367.1	16 kDa	2			2	2		2
147	glycosomal malate dehydrogenase [Leishmania major strain Friedlin]	XP_001682648.1	34 kDa				4	5	1	1
148	40S ribosomal protein S24e [Leishmania major strain Friedlin]	XP_001686866.1	16 kDa	2		2	2	2		3	1	1
149	putative calpain-like cysteine peptidase [Leishmania major strain Friedlin]	XP_888574.1	94 kDa			0	1	1	2	2	2	2
150	putative reiske iron-sulfur protein precursor [Leishmania major strain Friedlin]	XP_003722546.1	34 kDa				3	3		3
151	putative chaperonin TCP20 [Leishmania major strain Friedlin]	XP_001681910.1	59 kDa	2	2	3		1		2	1	1
152	putative UDP-N-acetylglucosamine-dolichyl-phosphate N-acetylglucosaminephosphotransferase [Leishmania major strain Friedlin]	XP_001687002.1	52 kDa				3	4	1	2
153	putative membrane-bound acid phosphatase 2 [Leishmania major strain Friedlin]	XP_001686836.1	63 kDa	7	3					1
154	putative oxidoreductase [Leishmania major strain Friedlin]	XP_001687001.1	36 kDa	3	2	1		1	1	2	1
155	putative threonyl-tRNA synthetase [Leishmania major strain Friedlin]	XP_003722534.1	89 kDa	3	1	2	1	1		3	1
156	putative kinesin [Leishmania major strain Friedlin]	XP_001682229.1	247 kDa	2	2	1	1	2	1	2	1	2
157	putative mitogen activated protein kinase [Leishmania major strain Friedlin]	XP_001685899.1	47 kDa	2	1	2		1	1	2
158	D-lactate dehydrogenase-like protein [Leishmania major strain Friedlin]	XP_003722011.1	54 kDa				3	5	0
159	putative transaldolase [Leishmania major strain Friedlin]	XP_001682155.1	37 kDa				2	2		0
160	stress-inducible protein STI1 homolog [Leishmania major strain Friedlin]	XP_001686577.1	29 kDa	2	1	1		1		2	2	1
161	putative prolyl-tRNA synthetase [Leishmania major strain Friedlin]	XP_001682527.1	82 kDa	2	1	2	1			2	1
162	putative rab7 GTP binding protein [Leishmania major strain Friedlin]	XP_001682495.1	24 kDa	2		1	2	1		2
163	putative lipophosphoglycan biosynthetic protein [Leishmania major strain Friedlin]	XP_003722150.1	87 kDa				3	4
164	metallo-peptidase, Clan ME, Family M16 [Leishmania major strain Friedlin]	XP_001682967.1	51 kDa	1		1	3	2		1
165	putative calcium channel protein [Leishmania major strain Friedlin]	XP_001686138.1	291 kDa	1	1		2	2		2		0
166	stomatin-like protein [Leishmania major strain Friedlin]	XP_001687581.1	40 kDa	1			2	2	1	2
167	putative cAMP phosphodiesterase A [Leishmania major strain Friedlin]	XP_001682515.1	71 kDa		1	1			2	1	2	0
168	putative trypanothione synthetase [Leishmania major strain Friedlin]	XP_003721994.1	74 kDa	2		2				3	1
169	ubiquitin-conjugating enzyme-like protein [Leishmania major strain Friedlin]	XP_001681902.1	16 kDa	1	1	1	2	2		2
170	putative udp-glc 4'-epimerase [Leishmania major strain Friedlin]	XP_001685991.1	44 kDa	1	2	2	0		0	1	1
171	putative isomerase [Leishmania major strain Friedlin]	XP_003722926.1	40 kDa				1	2	2
172	putative small GTP-binding protein Rab11 [Leishmania major strain Friedlin]	XP_001681425.1	23 kDa	3	2	3		2		2		0
173	putative cytochrome c [Leishmania major strain Friedlin]	XP_001682213.1	12 kDa			1	2	2	1	1		1
174	putative proteasome alpha 3 subunit [Leishmania major strain Friedlin]	XP_001687630.1	32 kDa			1		1		3	2
175	anion-transporting ATPase-like protein [Leishmania major strain Friedlin]	XP_001681540.1	44 kDa	2	1	1	1			1
176	sucrose-phosphate synthase-like protein [Leishmania major strain Friedlin]	XP_001682173.1	52 kDa	2			2	1		2
177	alkyldihydroxyacetonephosphate synthase [Leishmania major strain Friedlin]	XP_001684601.1	70 kDa				4	2	1
178	trypanothione reductase [Leishmania major strain Friedlin]	XP_001687512.1	53 kDa	1	2	2			0		1
179	acetylornithine deacetylase-like protein [Leishmania major strain Friedlin]	XP_001680931.1	43 kDa				2	2
180	flavoprotein subunit-like protein [Leishmania major strain Friedlin]	XP_001680989.1	71 kDa		0		2	2	0
181	putative vacuolar proton translocating ATPase subunit A [Leishmania major strain Friedlin]	XP_001683511.1	88 kDa				2	2	1	1
182	conserved SNF-7-like protein [Leishmania major strain Friedlin]	XP_003722453.1	26 kDa	1				1		2	2
