# Supplementary material for: Leishmania Exosomes/Extracellular Vesicles Containing GP63 Are Essential for Enhance Cutaneous Leishmaniasis Development Upon Co-Inoculation of Leishmania amazonensis and Its Exosomes
Source: Front Cell Infect Microbiol. 2022 Feb 3;11:709258. doi: 10.3389/fcimb.2021.709258 (PMC8851419; doi:10.3389/fcimb.2021.709258)
Supplement: Supplementary file 4 [file DataSheet_4.xlsx]

## Sheet: GP63WTvsGP63High
	Normalization formula: |log10.emPai| = Y+ log10.emPai(detected Protein) where Y is a constant defined by the minimum log10.emPai value of both groups
																-2.69108
Bio View:Identified Proteins (366/628)			GP63WT						GP63 High							2.69							Cluster of proteins of GP63 High Identified as lower expressed in comparison to GP63 WT
	Accession Number	ANOVA	05-EXO WT1	07-EXO WT2	07-Sample WT	Average	log10	Normalized log10 of emPai values	03-EXO 1.9 F2	01-Sample 1.9F (F2)	03-Sample 1.9F (F1)	Average	log10	Normalized log10 of emPai values		GP63 WT log10 values + constant (constant = |minimum value of logs of group|)			GP63 High log10 values + constant (constant = |minimum value of logs of group|)				Protein Name	Acession Number	GP63 WT	GP63 High
putative dynein heavy chain [Leishmania mexicana MHOM/GT/2001/U1103]	gi|322492393 (+1)	0.66	0	0	0.0121	0.00403333	-2.39434	0.295664	0	0.00604	0.00604	0.00402667	-2.39505	0.294946		0.295664			0.294946				putative pyruvate phosphate dikinase [Leishmania mexicana MHOM/GT/2001/U1103]	gi|322489298 (+1)	2.69	2.70842
putative calpain-like cysteine peptidase, partial [Leishmania mexicana MHOM/GT/2001/U1103]	gi|322492866 (+1)	0.47	0	0	0.0121	0.00403333	-2.39434	0.295664	0	0.0243	0.0491	0.0244667	-1.61143	1.07857		0.295664			1.07857				putative OMPDCase-OPRTase [Leishmania mexicana MHOM/GT/2001/U1103]	gi|322489972 (+1)	2.69	3.16373
putative calpain-like cysteine peptidase [Leishmania mexicana MHOM/GT/2001/U1103]	gi|322492867 (+1)	0.18	0.00663	0	0.00663	0.00442	-2.35458	0.335422	0	0.0133	0.0133	0.00886667	-2.05224	0.63776		0.335422			0.63776				inosine-5'-monophosphate dehydrogenase [Leishmania mexicana MHOM/GT/2001/U1103]	gi|322490569 (+1)	2.69	2.86221
putative dynein heavy chain [Leishmania mexicana MHOM/GT/2001/U1103]	gi|322489595 (+1)	0.51	0	0.00611	0.0123	0.00613667	-2.21207	0.477933	0.00611	0	0	0.00203667	-2.69108	-0.00108004		0.477933			-0.00108004				alkyl dihydroxyacetonephosphate synthase [Leishmania mexicana MHOM/GT/2001/U1103]	gi|322493404 (+1)	2.69	2.55074
putative calcium channel protein [Leishmania mexicana MHOM/GT/2001/U1103]	gi|322494882 (+1)	0.5	0.0112	0	0.0112	0.00746667	-2.12687	0.563127	0	0.0339	0.0225	0.0188	-1.72584	0.964158		0.563127			0.964158				glycosomal phosphoenolpyruvate carboxykinase,putative [Leishmania mexicana MHOM/GT/2001/U1103]	gi|322492996 (+3)	2.69	2.70745
proteasome regulatory non-ATP-ase subunit 2,putative [Leishmania mexicana MHOM/GT/2001/U1103]	gi|322493258 (+1)	0.58	0	0	0.0302	0.0100667	-1.99711	0.692886	0	0.0613	0.0302	0.0305	-1.5157	1.1743		0.692886			1.1743				putative 6-phospho-1-fructokinase [Leishmania mexicana MHOM/GT/2001/U1103]	gi|322488531 (+1)	2.69	2.8822
putative mitotubule-associated protein Gb4 [Leishmania mexicana MHOM/GT/2001/U1103]	gi|322492739 (+1)	0.25	0.0203	0	0.0101	0.0101333	-1.99425	0.695752	0	0	0	0	0	2.69		0.695752			2.69				putative NADH-dependent fumarate reductase [Leishmania mexicana MHOM/GT/2001/U1103]	gi|322495364 (+1)	2.69	2.34706
putative kinesin [Leishmania mexicana MHOM/GT/2001/U1103]	gi|322490068 (+7)	0.42	0.0117	0.0117	0.0117	0.0117	-1.93181	0.758186	0.0117	0.0117	0.0117	0.0117	-1.93181	0.758186		0.758186			0.758186				glycosomal malate dehydrogenase [Leishmania mexicana MHOM/GT/2001/U1103]	gi|322490484 (+1)	2.69	2.85246
putative calpain-like cysteine peptidase [Leishmania mexicana MHOM/GT/2001/U1103]	gi|322488031 (+1)	0.011	0	0.0368	0	0.0122667	-1.91127	0.778727	0.114	0.114	0.0749	0.100967	-0.995822	1.69418		0.778727			1.69418				metallo-peptidase, Clan MH, Family M18 [Leishmania mexicana MHOM/GT/2001/U1103]	gi|322488625 (+1)	2.69	2.70072
vacuolar proton translocating ATPase subunit A,putative [Leishmania mexicana MHOM/GT/2001/U1103]	gi|322492044 (+1)	0.047	0	0.0372	0	0.0124	-1.90658	0.783422	0.0759	0.34	0.39	0.268633	-0.57084	2.11916		0.783422			2.11916				guanosine monophosphate reductase [Leishmania mexicana MHOM/GT/2001/U1103]	gi|322490176 (+1)	2.69	2.63184
putative protein kinase [Leishmania mexicana MHOM/GT/2001/U1103]	gi|322494273 (+1)	0.15	0	0	0.046	0.0153333	-1.81436	0.875637	0	0	0	0	0	2.69		0.875637			2.69				PAS-domain containing phosphoglycerate kinase,putative [Leishmania mexicana MHOM/GT/2001/U1103]	gi|322493729 (+1)	2.69	2.47104
putative carbamoyl-phosphate synthase [Leishmania mexicana MHOM/GT/2001/U1103]	gi|322489977 (+1)	0.42	0	0.0318	0.0158	0.0158667	-1.79951	0.890486	0	0	0	0	0	2.69		0.890486			2.69				N-acetylglucosamine-1-phosphate transferase [Leishmania mexicana]	gi|159385	2.69	2.27621
stress-induced protein sti1 [Leishmania mexicana MHOM/GT/2001/U1103]	gi|322488886 (+1)	0.57	0	0.0527	0	0.0175667	-1.75531	0.934689	0	0.0527	0.108	0.0535667	-1.27111	1.41889		0.934689			1.41889				D-lactate dehydrogenase-like protein [Leishmania mexicana MHOM/GT/2001/U1103]	gi|322493021 (+1)	2.69	2.34578
putative myosin heavy chain [Leishmania mexicana MHOM/GT/2001/U1103]	gi|322494480 (+1)	0.25	0	0	0.0555	0.0185	-1.73283	0.957172	0.0555	0.0555	0.114	0.075	-1.12494	1.56506		0.957172			1.56506				flavoprotein subunit-like protein [Leishmania mexicana MHOM/GT/2001/U1103]	gi|322488452 (+1)	2.69	2.1906
mitochondrial processing peptidase, beta subunit,putative,metallo-peptidase, Clan ME, Family M16 [Leishmania mexicana MHOM/GT/2001/U1103]	gi|322495384 (+1)	0.19	0	0.06	0	0.02	-1.69897	0.99103	0	1.01	1.01	0.673333	-0.17177	2.51823		0.99103			2.51823				putative glycosomal membrane protein [Leishmania mexicana MHOM/GT/2001/U1103]	gi|322493313 (+1)	2.69	2.57195
putative cAMP specific phosphodiesterase [Leishmania mexicana MHOM/GT/2001/U1103]	gi|322489903 (+1)	0.53	0	0	0.0638	0.0212667	-1.6723	1.0177	0.0638	0	0.0973	0.0537	-1.27003	1.41997		1.0177			1.41997				acetylornithine deacetylase-like protein [Leishmania mexicana MHOM/GT/2001/U1103]	gi|322488394 (+1)	2.69	2.27883
phospholipid transporting ATPase-like protein,putative [Leishmania mexicana MHOM/GT/2001/U1103]	gi|322488996 (+1)	0.028	0.0364	0.012	0.0241	0.0241667	-1.61678	1.07322	0	0	0	0	0	2.69		1.07322			2.69				ribonucleoprotein p18, mitochondrial precursor,putative [Leishmania mexicana MHOM/GT/2001/U1103]	gi|322489787 (+3)	2.69	2.41482
ABC transporter-like protein [Leishmania mexicana MHOM/GT/2001/U1103]	gi|322491903 (+1)	0.96	0	0	0.074	0.0246667	-1.60789	1.08211	0	0.0241	0.0488	0.0243	-1.61439	1.07561		1.08211			1.07561				putative calreticulin [Leishmania mexicana MHOM/GT/2001/U1103]	gi|322494024 (+1)	2.69	2.0759
aldose 1-epimerase-like protein [Leishmania mexicana MHOM/GT/2001/U1103]	gi|322495345 (+1)	0.0046	0	0	0.0786	0.0262	-1.5817	1.1083	0.832	1.13	1.88	1.28067	0.107436	2.79744		1.1083			2.79744				putative reiske iron-sulfur protein precursor [Leishmania mexicana MHOM/GT/2001/U1103]	gi|322495399 (+1)	2.69	2.02311
stomatin-like protein [Leishmania mexicana MHOM/GT/2001/U1103]	gi|322488215 (+1)	0.46	0	0	0.0829	0.0276333	-1.55857	1.13143	0.0829	0.27	0.173	0.1753	-0.756218	1.93378		1.13143			1.93378				isopentenyl-diphosphate delta-isomerase,putative [Leishmania mexicana MHOM/GT/2001/U1103]	gi|322495776 (+1)	2.69	2.27168
putative protein kinase [Leishmania mexicana MHOM/GT/2001/U1103]	gi|322492716 (+1)	0.71	0.0287	0	0.0583	0.029	-1.5376	1.1524	0.0287	0.0583	0	0.029	-1.5376	1.1524		1.1524			1.1524				reticulon domain protein, 22 kDa potentially aggravating protein (paple22) [Leishmania mexicana MHOM/GT/2001/U1103]	gi|322493644 (+1)	2.69	2.30066
putative fatty acid elongase [Leishmania mexicana MHOM/GT/2001/U1103]	gi|322489668 (+1)	0.34	0	0.102	0	0.034	-1.46852	1.22148	0	0.214	0.622	0.278667	-0.554915	2.13509		1.22148			2.13509				galactokinase-like protein [Leishmania mexicana MHOM/GT/2001/U1103]	gi|322495520 (+1)	2.69	1.99211
putative protein kinase [Leishmania mexicana MHOM/GT/2001/U1103]	gi|322495107 (+1)	0.49	0	0	0.102	0.034	-1.46852	1.22148	0	0	0	0	0	2.69		1.22148			2.69				putative ribokinase [Leishmania mexicana MHOM/GT/2001/U1103]	gi|322492859 (+1)	2.69	2.24064
putative proteasome alpha 3 subunit [Leishmania mexicana MHOM/GT/2001/U1103]	gi|322489631 (+1)	0.23	0	0.103	0	0.0343333	-1.46428	1.22572	0	0	0.103	0.0343333	-1.46428	1.22572		1.22572			1.22572				putative mevalonate kinase [Leishmania mexicana MHOM/GT/2001/U1103]	gi|322493823 (+1)	2.69	2.04025
putative NADH-cytochrome b5 reductase [Leishmania mexicana MHOM/GT/2001/U1103]	gi|322491771 (+1)	0.23	0	0.104	0	0.0346667	-1.46009	1.22991	0.218	0	0.345	0.187667	-0.726613	1.96339		1.22991			1.96339				oligosaccharyl transferase-like protein [Leishmania mexicana MHOM/GT/2001/U1103]	gi|322495359 (+5)	2.69	1.53052
myosin heavy chain kinase c-like protein [Leishmania mexicana MHOM/GT/2001/U1103]	gi|322492362 (+1)	0.46	0.0365	0.0365	0.0365	0.0365	-1.43771	1.25229	0.0365	0	0.0365	0.0243333	-1.6138	1.0762		1.25229			1.0762				glycerol-3-phosphate dehydrogenase [NAD+],glycosomal/mitochondrial [Leishmania mexicana MHOM/GT/2001/U1103]	gi|322489115 (+1)	2.69	1.95245
putative chaperonin alpha subunit [Leishmania mexicana MHOM/GT/2001/U1103]	gi|322494425 (+1)	0.69	0	0.0553	0.0553	0.0368667	-1.43337	1.25663	0.0553	0.0553	0.0553	0.0553	-1.25727	1.43273		1.25663			1.43273				metallo-peptidase, Clan ME, Family M16 [Leishmania mexicana MHOM/GT/2001/U1103]	gi|322489517 (+1)	2.69	1.58726
putative calpain-like cysteine peptidase [Leishmania mexicana MHOM/GT/2001/U1103]	gi|322493807 (+1)	0.8	0	0.0365	0.0744	0.0369667	-1.43219	1.25781	0	0.0744	0.0744	0.0496	-1.30452	1.38548		1.25781			1.38548				putative serine carboxypeptidase (CBP1) [Leishmania mexicana MHOM/GT/2001/U1103]	gi|322490293 (+1)	2.69	1.81211
putative cytochrome c1, heme protein, mitochondrial precursor [Leishmania mexicana MHOM/GT/2001/U1103]	gi|322488373 (+1)	0.077	0	0.111	0	0.037	-1.4318	1.2582	0.111	0.523	0.523	0.385667	-0.413788	2.27621		1.2582			2.27621				transmembrane/endomembrane-like protein [Leishmania mexicana MHOM/GT/2001/U1103]	gi|322495173 (+1)	2.69	1.74282
putative protein kinase [Leishmania mexicana MHOM/GT/2001/U1103]	gi|322488462 (+1)	0.57	0.0705	0	0.0465	0.039	-1.40894	1.28106	0	0	0.0465	0.0155	-1.80967	0.880332		1.28106			0.880332				putative glucosamine-6-phosphate deaminase [Leishmania mexicana MHOM/GT/2001/U1103]	gi|322494424 (+1)	2.69	2.12457
cysteine peptidase, Clan CA, family C19,putative [Leishmania mexicana MHOM/GT/2001/U1103]	gi|322488552 (+1)	0.79	0	0.0817	0.0401	0.0406	-1.39147	1.29853	0.0401	0.0401	0.0401	0.0401	-1.39686	1.29314		1.29853			1.29314				putative fatty acid elongase [Leishmania mexicana MHOM/GT/2001/U1103]	gi|322489667 (+1)	2.69	1.84432
putative clathrin heavy chain [Leishmania mexicana MHOM/GT/2001/U1103]	gi|322490744 (+1)	0.45	0	0.017	0.106	0.041	-1.38722	1.30278	0	0	0	0	0	2.69		1.30278			2.69				putative glucose regulated protein 94 [Leishmania mexicana MHOM/GT/2001/U1103]	gi|322488710 (+1)	2.69	1.58209
xanthine phosphoribosyltransferase [Leishmania mexicana MHOM/GT/2001/U1103]	gi|322491569 (+1)	0.074	0	0	0.125	0.0416667	-1.38021	1.30979	0.125	0.799	1.28	0.734667	-0.13391	2.55609		1.30979			2.55609				threonine ammonia-lyase [Leishmania mexicana MHOM/GT/2001/U1103]	gi|322488308 (+1)	2.69	2.00681
protein disulfide isomerase [Leishmania mexicana MHOM/GT/2001/U1103]	gi|322491291 (+1)	0.00018	0	0.13	0	0.0433333	-1.36318	1.32682	0.84	0.955	1.21	1.00167	0.000723222	2.69072		1.32682			2.69072				putative cation-transporting ATPase [Leishmania mexicana MHOM/GT/2001/U1103]	gi|322488480 (+1)	2.69	1.06107
cysteine peptidase, Clan CA, family C12,putative [Leishmania mexicana MHOM/GT/2001/U1103]	gi|322492312 (+1)	0.012	0	0	0.132	0.044	-1.35655	1.33345	0	0	0	0	0	2.69		1.33345			2.69				peptidase T, putative, metallo-peptidase, ClanMH,family M20B [Leishmania mexicana MHOM/GT/2001/U1103]	gi|322490115 (+1)	2.69	1.77849
putative isoleucyl-tRNA synthetase [Leishmania mexicana MHOM/GT/2001/U1103]	gi|322491156 (+1)	0.5	0	0.0797	0.0525	0.0440667	-1.35589	1.33411	0	0.0259	0.0259	0.0172667	-1.76279	0.927209		1.33411			0.927209				putative lectin [Leishmania mexicana MHOM/GT/2001/U1103]	gi|322489497 (+1)	2.69	1.63776
putative protein tyrosine phosphatase [Leishmania mexicana MHOM/GT/2001/U1103]	gi|322488138 (+1)	0.27	0	0	0.133	0.0443333	-1.35327	1.33673	0	0.284	0.284	0.189333	-0.722773	1.96723		1.33673			1.96723				putative fructose-1,6-bisphosphatase, cytosolic [Leishmania mexicana MHOM/GT/2001/U1103]	gi|322488101 (+1)	2.69	1.80616
putative glucosamine-fructose-6-phosphate aminotransferase [Leishmania mexicana MHOM/GT/2001/U1103]	gi|322488329 (+1)	0.78	0.0447	0.0447	0.0447	0.0447	-1.34969	1.34031	0.0447	0	0.0915	0.0454	-1.34294	1.34706		1.34031			1.34706				conserved SNF-7-like protein [Leishmania mexicana MHOM/GT/2001/U1103]	gi|322495306 (+1)	2.69	2.69
putative threonine synthase [Leishmania mexicana MHOM/GT/2001/U1103]	gi|322489635 (+1)	0.13	0.0442	0.0903	0	0.0448333	-1.3484	1.3416	0	0	0	0	0	2.69		1.3416			2.69				putative prohibitin [Leishmania mexicana MHOM/GT/2001/U1103]	gi|322495262 (+1)	2.69	1.84635
vacuolar protein sorting-associated protein 4 [Leishmania mexicana MHOM/GT/2001/U1103]	gi|322488532 (+1)	0.67	0	0	0.136	0.0453333	-1.34358	1.34642	0	0.136	0.136	0.0906667	-1.04255	1.64745		1.34642			1.64745				amp deaminase-like protein [Leishmania mexicana MHOM/GT/2001/U1103]	gi|322489528 (+1)	2.69	1.06658
putative guanine deaminase [Leishmania mexicana MHOM/GT/2001/U1103]	gi|322488697 (+1)	0.84	0	0	0.138	0.046	-1.33724	1.35276	0	0	0.0667	0.0222333	-1.653	1.037		1.35276			1.037				putative vacuolar type h+ ATPase subunit [Leishmania mexicana MHOM/GT/2001/U1103]	gi|322491875 (+1)	2.69	2.01838
putative glucose-regulated protein 78 [Leishmania mexicana MHOM/GT/2001/U1103]	gi|322493205 (+1)	0.0084	0	0.0456	0.0932	0.0462667	-1.33473	1.35527	1.23	2.48	3.55	2.42	0.383815	3.07382		1.35527			3.07382				SEC61-like (pretranslocation process) protein,putative [Leishmania mexicana MHOM/GT/2001/U1103]	gi|322489303 (+1)	2.69	1.48192
putative ATPase alpha subunit [Leishmania mexicana MHOM/GT/2001/U1103]	gi|322488161 (+5)	0.48	0	0.107	0.0523	0.0531	-1.27491	1.41509	0.165	0.165	0.358	0.229333	-0.639533	2.05047		1.41509			2.05047				6-phosphogluconolactonase [Leishmania mexicana MHOM/GT/2001/U1103]	gi|322492815 (+1)	2.69	2.69
putative ATP synthase, epsilon chain [Leishmania mexicana MHOM/GT/2001/U1103]	gi|322493750 (+1)	0.57	0	0	0.168	0.056	-1.25181	1.43819	0.168	0.363	0.363	0.298	-0.525784	2.16422		1.43819			2.16422				putative adenylate kinase [Leishmania mexicana MHOM/GT/2001/U1103]	gi|322490716 (+1)	2.69	1.83509
putative ATP-dependent RNA helicase [Leishmania mexicana MHOM/GT/2001/U1103]	gi|322495556 (+1)	1	0	0	0.172	0.0573333	-1.24159	1.44841	0	0.1	0.0657	0.0552333	-1.2578	1.4322		1.44841			1.4322				putative fatty acid elongase [Leishmania mexicana MHOM/GT/2001/U1103]	gi|322489669 (+1)	2.69	1.83509
putative asparagine synthetase a [Leishmania mexicana MHOM/GT/2001/U1103]	gi|322492625 (+1)	0.43	0	0	0.172	0.0573333	-1.24159	1.44841	0	0	0	0	0	2.69		1.44841			2.69
putative ubiquitin-activating enzyme e1 [Leishmania mexicana MHOM/GT/2001/U1103]	gi|322491931 (+1)	0.79	0.0574	0.0574	0.0574	0.0574	-1.24109	1.44891	0.0283	0.0873	0.0574	0.0576667	-1.23908	1.45092		1.44891			1.45092
putative arginyl-tRNA synthetase [Leishmania mexicana MHOM/GT/2001/U1103]	gi|322492952 (+1)	0.84	0	0.0419	0.131	0.0576333	-1.23933	1.45067	0	0.0419	0.0419	0.0279333	-1.55388	1.13612		1.45067			1.13612
putative chaperone protein DNAj [Leishmania mexicana MHOM/GT/2001/U1103]	gi|322491221 (+1)	0.78	0	0.0873	0.0873	0.0582	-1.23508	1.45492	0	0.0873	0.182	0.0897667	-1.04688	1.64312		1.45492			1.64312
metallo-peptidase, Clan MF, Family M17 [Leishmania mexicana MHOM/GT/2001/U1103]	gi|322489262 (+1)	0.12	0	0.118	0.0575	0.0585	-1.23284	1.45716	0	0	0	0	0	2.69		1.45716			2.69
sterol demethylase [Leishmania mexicana]	gi|255090724 (+2)	0.11	0.0606	0.125	0	0.0618667	-1.20854	1.48146	0.125	0.193	0.265	0.194333	-0.711453	1.97855		1.48146			1.97855
putative glyceraldehyde 3-phosphate dehydrogenase,cytosolic [Leishmania mexicana MHOM/GT/2001/U1103]	gi|322490822 (+1)	0.71	0	0.0929	0.0929	0.0619333	-1.20808	1.48192	0	0.305	0.0929	0.132633	-0.877347	1.81265		1.48192			1.81265
d-isomer specific 2-hydroxyacid dehydrogenase-like protein [Leishmania mexicana MHOM/GT/2001/U1103]	gi|322494981 (+3)	0.41	0.192	0	0	0.064	-1.19382	1.49618	0.192	0	0	0.064	-1.19382	1.49618		1.49618			1.49618
putative eukaryotic translation release factor [Leishmania mexicana MHOM/GT/2001/U1103]	gi|322492988 (+1)	1	0.0647	0.0647	0.0647	0.0647	-1.1891	1.5009	0.0647	0.0647	0.0647	0.0647	-1.1891	1.5009		1.5009			1.5009
metallo-peptidase, Clan ME, Family M16 [Leishmania mexicana MHOM/GT/2001/U1103]	gi|322491511 (+1)	0.15	0	0.132	0.0638	0.0652667	-1.18531	1.50469	0.0638	0.449	0.281	0.2646	-0.57741	2.11259		1.50469			2.11259
putative RNA-binding protein [Leishmania mexicana MHOM/GT/2001/U1103]	gi|322488102 (+1)	0.26	0.0989	0.0989	0	0.0659333	-1.18089	1.50911	0	0	0	0	0	2.69		1.50911			2.69
putative serine/threonine protein phosphatase catalytic subunit [Leishmania mexicana MHOM/GT/2001/U1103]	gi|322493146 (+1)	0.34	0	0	0.201	0.067	-1.17393	1.51607	0	0.316	0.443	0.253	-0.596879	2.09312		1.51607			2.09312
proteasome regulatory non-ATPase subunit,putative [Leishmania mexicana MHOM/GT/2001/U1103]	gi|322488775 (+1)	0.45	0	0.102	0.102	0.068	-1.16749	1.52251	0.0328	0	0.102	0.0449333	-1.34743	1.34257		1.52251			1.34257
putative aconitase [Leishmania mexicana MHOM/GT/2001/U1103]	gi|322490299 (+1)	0.084	0.068	0.068	0.068	0.068	-1.16749	1.52251	0.0334	0	0	0.0111333	-1.95337	0.736625		1.52251			0.736625
dnaj chaperone-like protein [Leishmania mexicana MHOM/GT/2001/U1103]	gi|322494587 (+1)	0.13	0.0521	0.0521	0.107	0.0704	-1.15243	1.53757	0.0521	0	0	0.0173667	-1.76028	0.929716		1.53757			0.929716
phosphate-Repressible Phosphate Permease-like protein, partial [Leishmania mexicana MHOM/GT/2001/U1103]	gi|322489065 (+1)	0.79	0	0	0.213	0.071	-1.14874	1.54126	0	0.294	0.213	0.169	-0.772113	1.91789		1.54126			1.91789
putative ATP-dependent DEAD-box RNA helicase [Leishmania mexicana MHOM/GT/2001/U1103]	gi|322495292 (+1)	0.7	0	0.147	0.071	0.0726667	-1.13866	1.55134	0	0	0.071	0.0236667	-1.62586	1.06414		1.55134			1.06414
putative ubiquitin-conjugating enzyme protein [Leishmania mexicana MHOM/GT/2001/U1103]	gi|322494186 (+1)	0.18	0	0.11	0.11	0.0733333	-1.1347	1.5553	0.11	0	0	0.0366667	-1.43573	1.25427		1.5553			1.25427
proteasome regulatory ATPase subunit [Leishmania mexicana MHOM/GT/2001/U1103]	gi|322491030 (+1)	0.17	0	0.15	0.0722	0.0740667	-1.13038	1.55962	0.15	0.15	0.233	0.177667	-0.750394	1.93961		1.55962			1.93961
putative surface antigen, partial [Leishmania mexicana MHOM/GT/2001/U1103]	gi|322489404 (+3)	0.027	0.0439	0.0898	0.0898	0.0745	-1.12784	1.56216	0.0898	0.0898	0.0898	0.0898	-1.04672	1.64328		1.56216			1.64328
metallo-peptidase, Clan ME, Family M16 [Leishmania mexicana MHOM/GT/2001/U1103]	gi|322494073 (+1)	0.69	0.0557	0.0846	0.0846	0.0749667	-1.12513	1.56487	0	0.114	0.0557	0.0565667	-1.24744	1.44256		1.56487			1.44256
putative ABC transporter [Leishmania mexicana MHOM/GT/2001/U1103]	gi|322489846 (+1)	0.28	0.0391	0.0797	0.122	0.0802667	-1.09546	1.59454	0.0391	0.211	0.211	0.1537	-0.813326	1.87667		1.59454			1.87667
histone H2A [Leishmania mexicana]	gi|27977614 (+7)	0.27	0.243	0	0	0.081	-1.09151	1.59849	0	0.243	0.243	0.162	-0.790485	1.89952		1.59849			1.89952
putative nucleoside transporter 1 [Leishmania mexicana MHOM/GT/2001/U1103]	gi|322489873 (+1)	0.092	0.0605	0.0605	0.125	0.082	-1.08619	1.60381	0.0605	0.125	0.193	0.126167	-0.899055	1.79094		1.60381			1.79094
putative U-box domain protein [Leishmania mexicana MHOM/GT/2001/U1103]	gi|322488708 (+1)	1	0.049	0.049	0.154	0.084	-1.07572	1.61428	0.049	0.049	0.154	0.084	-1.07572	1.61428		1.61428			1.61428
putative gamma-glutamylcysteine synthetase [Leishmania mexicana MHOM/GT/2001/U1103]	gi|322490412 (+1)	0.48	0.0849	0.0416	0.13	0.0855	-1.06803	1.62197	0	0.0849	0	0.0283	-1.54821	1.14179		1.62197			1.14179
acidocalcisomal pyrophosphatase [Leishmania mexicana MHOM/GT/2001/U1103]	gi|322489221 (+1)	0.033	0.0641	0.132	0.0641	0.0867333	-1.06181	1.62819	0	0	0	0	0	2.69		1.62819			2.69
putative GTP-binding protein [Leishmania mexicana MHOM/GT/2001/U1103]	gi|322488561 (+1)	0.24	0.0425	0.133	0.0868	0.0874333	-1.05832	1.63168	0.0425	0.0425	0.0425	0.0425	-1.37161	1.31839		1.63168			1.31839
putative serine hydroxymethyltransferase [Leishmania mexicana MHOM/GT/2001/U1103]	gi|322489737 (+1)	0.85	0.0648	0.0648	0.134	0.0878667	-1.05618	1.63382	0	0.134	0.207	0.113667	-0.944367	1.74563		1.63382			1.74563
glucose-6-phosphate dehydrogenase [Leishmania mexicana MHOM/GT/2001/U1103]	gi|322494840 (+1)	0.94	0.0513	0.0513	0.162	0.0882	-1.05453	1.63547	0.0513	0.105	0.105	0.0871	-1.05998	1.63002		1.63547			1.63002
putative adenylate kinase [Leishmania mexicana MHOM/GT/2001/U1103]	gi|322494844 (+1)	0.64	0	0.136	0.136	0.0906667	-1.04255	1.64745	0.136	0.136	0.465	0.245667	-0.609654	2.08035		1.64745			2.08035
Chain A, Crystal Structure Of Leishmania Mexicana Arginase In Complex With Inhibitor Abhpe	gi|1018192525 (+9)	0.014	0.0917	0.0917	0.0917	0.0917	-1.03763	1.65237	0.693	1.63	2.13	1.48433	0.171531	2.86153		1.65237			2.86153
3'a2rel-related protein [Leishmania mexicana MHOM/GT/2001/U1103]	gi|322491761 (+3)	0.045	0.111	0.111	0.0539	0.0919667	-1.03637	1.65363	0	0	0.0539	0.0179667	-1.74553	0.944468		1.65363			0.944468
putative leucyl-tRNA synthetase [Leishmania mexicana MHOM/GT/2001/U1103]	gi|322489540 (+1)	0.02	0.0541	0.111	0.111	0.0920333	-1.03605	1.65395	0.0267	0	0.0267	0.0178	-1.74958	0.94042		1.65395			0.94042
putative cytochrome c [Leishmania mexicana MHOM/GT/2001/U1103]	gi|322490051 (+3)	0.058	0	0.28	0	0.0933333	-1.02996	1.66004	0.28	0.638	0.638	0.518667	-0.285112	2.40489		1.66004			2.40489
glycosomal membrane protein [Leishmania mexicana MHOM/GT/2001/U1103]	gi|322495615 (+1)	0.079	0	0	0.285	0.095	-1.02228	1.66772	0.873	2.51	4.8	2.72767	0.435791	3.12579		1.66772			3.12579
putative isocitrate dehydrogenase [Leishmania mexicana MHOM/GT/2001/U1103]	gi|322494759 (+1)	0.13	0.146	0.0706	0.0706	0.0957333	-1.01894	1.67106	0.0706	0	0	0.0235333	-1.62832	1.06168		1.67106			1.06168
20s proteasome beta 7 subunit, (putative) [Leishmania mexicana MHOM/GT/2001/U1103]	gi|322495245 (+1)	0.59	0	0	0.288	0.096	-1.01773	1.67227	0	0.135	0.135	0.09	-1.04576	1.64424		1.67227			1.64424
metallo-peptidase, Clan MA(E), Family M32 [Leishmania mexicana MHOM/GT/2001/U1103]	gi|322494758 (+1)	0.42	0.118	0.118	0.0575	0.0978333	-1.00951	1.68049	0.0575	0	0.0575	0.0383333	-1.41642	1.27358		1.68049			1.27358
putative adenylate kinase [Leishmania mexicana MHOM/GT/2001/U1103]	gi|322488082 (+1)	0.56	0.147	0.147	0	0.098	-1.00877	1.68123	0.315	0.147	0	0.154	-0.812479	1.87752		1.68123			1.87752
metallo-peptidase, Clan MA(E), Family M3 [Leishmania mexicana MHOM/GT/2001/U1103]	gi|322492700 (+1)	0.25	0.0424	0.0866	0.181	0.103333	-0.98576	1.70424	0.0866	0.0424	0.283	0.137333	-0.862224	1.82778		1.70424			1.82778
19S proteasome regulatory subunit [Leishmania mexicana MHOM/GT/2001/U1103]	gi|322491554 (+1)	0.31	0.0603	0.192	0.0603	0.1042	-0.982132	1.70787	0.0603	0	0	0.0201	-1.6968	0.993196		1.70787			0.993196
conserved CBS domain protein [Leishmania mexicana MHOM/GT/2001/U1103]	gi|322495323 (+1)	0.37	0.13	0.063	0.13	0.107667	-0.967919	1.72208	0	0.13	0.13	0.0866667	-1.06215	1.62785		1.72208			1.62785
putative phosphatase 2C [Leishmania mexicana MHOM/GT/2001/U1103]	gi|322493429 (+1)	0.77	0	0.0788	0.256	0.1116	-0.952336	1.73766	0	0	0.164	0.0546667	-1.26228	1.42772		1.73766			1.42772
putative nucleosome assembly protein [Leishmania mexicana MHOM/GT/2001/U1103]	gi|322490457 (+1)	0.72	0.0826	0.0826	0.172	0.1124	-0.949234	1.74077	0	0.172	0.0826	0.0848667	-1.07126	1.61874		1.74077			1.61874
nucleobase transporter [Leishmania mexicana MHOM/GT/2001/U1103]	gi|322489551 (+1)	0.97	0	0	0.339	0.113	-0.946922	1.74308	0	0.191	0.263	0.151333	-0.820065	1.86993		1.74308			1.86993
putative glycogen synthase kinase 3 beta [Leishmania mexicana]	gi|110809647 (+2)	0.93	0	0.0808	0.262	0.114267	-0.94208	1.74792	0.0808	0.0808	0.168	0.109867	-0.959134	1.73087		1.74792			1.73087
putative chaperonin TCP20 [Leishmania mexicana MHOM/GT/2001/U1103]	gi|322489596 (+1)	0.23	0.0555	0.176	0.114	0.115167	-0.938673	1.75133	0	0.0555	0.114	0.0565	-1.24795	1.44205		1.75133			1.44205
paraflagellar rod protein 1D [Leishmania mexicana]	gi|27977612 (+4)	0.44	0	0.149	0.204	0.117667	-0.929347	1.76065	0	0.0474	0.0971	0.0481667	-1.31725	1.37275		1.76065			1.37275
putative histidine secretory acid phosphatase [Leishmania mexicana MHOM/GT/2001/U1103]	gi|322491242 (+3)	0.84	0.193	0	0.163	0.118667	-0.925671	1.76433	0.0517	0.0786	0.134	0.0881	-1.05502	1.63498		1.76433			1.63498
putative protein kinase A regulatory subunit [Leishmania mexicana MHOM/GT/2001/U1103]	gi|322489456 (+1)	0.96	0.0582	0.12	0.185	0.121067	-0.916975	1.77302	0.0582	0.12	0.254	0.144067	-0.841436	1.84856		1.77302			1.84856
putative transaldolase [Leishmania mexicana MHOM/GT/2001/U1103]	gi|322489994 (+1)	0.43	0	0.186	0.186	0.124	-0.906578	1.78342	0	0.407	0.67	0.359	-0.444906	2.24509		1.78342			2.24509
nucleosome assembly protein-like protein [Leishmania mexicana MHOM/GT/2001/U1103]	gi|322493941 (+1)	0.014	0.0727	0.151	0.151	0.1249	-0.903438	1.78656	0	0	0	0	0	2.69		1.78656			2.69
putative proteasome alpha 1 subunit [Leishmania mexicana MHOM/GT/2001/U1103]	gi|322495730 (+1)	0.95	0	0.122	0.259	0.127	-0.896196	1.7938	0	0.413	0	0.137667	-0.861171	1.82883		1.7938			1.82883
putative threonyl-tRNA synthetase [Leishmania mexicana MHOM/GT/2001/U1103]	gi|322495387 (+1)	0.1	0.074	0.113	0.195	0.127333	-0.895058	1.79494	0	0.0364	0.0364	0.0242667	-1.61499	1.07501		1.79494			1.07501
putative 60S ribosomal protein L17 [Leishmania mexicana MHOM/GT/2001/U1103]	gi|322492056 (+3)	1	0	0.382	0	0.127333	-0.895058	1.79494	0	0.176	0.176	0.117333	-0.930579	1.75942		1.79494			1.75942
putative importin alpha [Leishmania mexicana MHOM/GT/2001/U1103]	gi|322493508 (+1)	0.84	0	0	0.39	0.13	-0.886057	1.80394	0	0.116	0.116	0.0773333	-1.11163	1.57837		1.80394			1.57837
putative histidyl-tRNA synthetase [Leishmania mexicana MHOM/GT/2001/U1103]	gi|322493455 (+1)	0.46	0	0.271	0.127	0.132667	-0.877238	1.81276	0	0	0.0618	0.0206	-1.68613	1.00387		1.81276			1.00387
putative 40S ribosomal protein S4 [Leishmania mexicana MHOM/GT/2001/U1103]	gi|322489552 (+3)	0.9	0	0.399	0	0.133	-0.876148	1.81385	0	0.144	0.0694	0.0711333	-1.14793	1.54207		1.81385			1.54207
receptor-type adenylate cyclase a [Leishmania mexicana MHOM/GT/2001/U1103]	gi|322490105 (+1)	0.24	0.137	0	0.265	0.134	-0.872895	1.8171	0.212	0.408	0.438	0.352667	-0.452636	2.23736		1.8171			2.23736
putative casein kinase I [Leishmania mexicana MHOM/GT/2001/U1103]	gi|322492455 (+1)	0.38	0.114	0.114	0.175	0.134333	-0.871816	1.81818	0.114	0.114	0.114	0.114	-0.943095	1.7469		1.81818			1.7469
putative ADP,ATP carrier protein 1, mitochondrial precursor [Leishmania mexicana MHOM/GT/2001/U1103]	gi|322490433 (+3)	0.32	0	0.31	0.0941	0.1347	-0.870632	1.81937	0.31	1.94	1.69	1.31333	0.118375	2.80837		1.81937			2.80837
proteasome regulatory non-ATPase subunit 6,putative [Leishmania mexicana MHOM/GT/2001/U1103]	gi|322487854 (+1)	0.65	0.0554	0.176	0.176	0.1358	-0.8671	1.8229	0.0554	0.114	0.114	0.0944667	-1.02472	1.66528		1.8229			1.66528
NADH:flavin oxidoreductase/NADH oxidase,putative [Leishmania mexicana MHOM/GT/2001/U1103]	gi|322489418 (+1)	0.41	0.0795	0.165	0.165	0.1365	-0.864867	1.82513	0.165	0.258	0.258	0.227	-0.643974	2.04603		1.82513			2.04603
GDP-mannose pyrophosphorylase [Leishmania mexicana]	gi|12584592 (+2)	0.084	0.0793	0.0793	0.257	0.138533	-0.858446	1.83155	0	0	0	0	0	2.69		1.83155			2.69
fructose-1,6-bisphosphate aldolase [Leishmania mexicana MHOM/GT/2001/U1103]	gi|322490707 (+1)	0.00035	0.0806	0.168	0.168	0.138867	-0.857402	1.8326	5.42	7.75	8.46	7.21	0.857935	3.54794		1.8326			3.54794
putative short chain dehydrogenase [Leishmania mexicana MHOM/GT/2001/U1103]	gi|322495368 (+1)	0.56	0.134	0	0.287	0.140333	-0.852839	1.83716	0	0.134	0	0.0446667	-1.35002	1.33998		1.83716			1.33998
putative ATP-binding cassette protein subfamily G, member 1 [Leishmania mexicana MHOM/GT/2001/U1103]	gi|322488242 (+3)	0.68	0.0913	0.14	0.191	0.140767	-0.8515	1.8385	0	0.0913	0.3	0.130433	-0.884611	1.80539		1.8385			1.80539
putative amino acid transporter aATP11 [Leishmania mexicana MHOM/GT/2001/U1103]	gi|322493803 (+1)	0.54	0.12	0.12	0.186	0.142	-0.847712	1.84229	0	0.255	0.186	0.147	-0.832683	1.85732		1.84229			1.85732
putative hypothetical protein, conserved,nima-related protein kinase [Leishmania mexicana MHOM/GT/2001/U1103]	gi|322490732 (+1)	0.67	0.185	0.0581	0.185	0.1427	-0.845576	1.84442	0.185	0.12	0.485	0.263333	-0.579494	2.11051		1.84442			2.11051
putative zinc finger domain protein [Leishmania mexicana MHOM/GT/2001/U1103]	gi|322489305 (+1)	0.84	0.0474	0	0.383	0.143467	-0.843249	1.84675	0	0.0474	0.149	0.0654667	-1.18398	1.50602		1.84675			1.50602
metallo-peptidase, Clan MA(E), Family M1 [Leishmania mexicana MHOM/GT/2001/U1103]	gi|322488557 (+1)	0.29	0.0687	0.181	0.181	0.143567	-0.842946	1.84705	0	0.142	0.142	0.0946667	-1.0238	1.6662		1.84705			1.6662
surface antigen-like protein [Leishmania mexicana MHOM/GT/2001/U1103]	gi|322488006 (+1)	0.5	0	0.138	0.296	0.144667	-0.839632	1.85037	0.241	0.296	0.241	0.259333	-0.586142	2.10386		1.85037			2.10386
nucleoside hydrolase-like protein [Leishmania mexicana MHOM/GT/2001/U1103]	gi|322489614 (+1)	0.093	0.084	0.175	0.175	0.144667	-0.839632	1.85037	0.084	0.084	0.084	0.084	-1.07572	1.61428		1.85037			1.61428
phosphomannose isomerase [Leishmania mexicana]	gi|11342604 (+2)	0.17	0.146	0.0706	0.227	0.147867	-0.83013	1.85987	0.0706	0	0.0706	0.0470667	-1.32729	1.36271		1.85987			1.36271
cystathionine beta-synthase [Leishmania mexicana MHOM/GT/2001/U1103]	gi|322490120 (+1)	0.39	0.0845	0.0845	0.276	0.148333	-0.828761	1.86124	0.0845	0.276	0.176	0.178833	-0.747552	1.94245		1.86124			1.94245
putative proteasome beta-1 subunit [Leishmania mexicana MHOM/GT/2001/U1103]	gi|322489333 (+1)	0.24	0	0.229	0.229	0.152667	-0.816256	1.87374	0.229	0.509	0.362	0.366667	-0.435729	2.25427		1.87374			2.25427
putative serine/threonine-protein kinase [Leishmania mexicana MHOM/GT/2001/U1103]	gi|322491655 (+1)	0.16	0.195	0.113	0.153	0.153667	-0.81342	1.87658	0.0738	0.0738	0.113	0.0868667	-1.06115	1.62885		1.87658			1.62885
histone H3 [Leishmania mexicana MHOM/GT/2001/U1103]	gi|322489151 (+13)	0.61	0.231	0.231	0	0.154	-0.812479	1.87752	0	0.866	0.231	0.365667	-0.436915	2.25309		1.87752			2.25309
nucleoside phosphorylase-like protein [Leishmania mexicana MHOM/GT/2001/U1103]	gi|322489165 (+1)	0.48	0.0895	0.187	0.187	0.1545	-0.811072	1.87893	0	0	0.187	0.0623333	-1.20528	1.48472		1.87893			1.48472
putative aminopeptidase P [Leishmania mexicana MHOM/GT/2001/U1103]	gi|322495482 (+1)	0.27	0.061	0.061	0.345	0.155667	-0.807804	1.8822	0.061	0	0	0.0203333	-1.69179	0.998209		1.8822			0.998209
chaperonin containing t-complex protein,putative [Leishmania mexicana MHOM/GT/2001/U1103]	gi|322494191 (+1)	0.69	0.0552	0.24	0.175	0.156733	-0.804839	1.88516	0	0.175	0.0552	0.0767333	-1.11502	1.57498		1.88516			1.57498
putative GTP binding protein [Leishmania mexicana MHOM/GT/2001/U1103]	gi|322493055 (+1)	0.42	0.155	0.0748	0.242	0.157267	-0.803363	1.88664	0.0748	0.0748	0.155	0.101533	-0.993391	1.69661		1.88664			1.69661
phosphoglycerate kinase C, glycosomal [Leishmania mexicana MHOM/GT/2001/U1103]	gi|322491310 (+3)	0.41	0.279	0.0635	0.131	0.157833	-0.801801	1.8882	0	0.0635	0.0635	0.0423333	-1.37332	1.31668		1.8882			1.31668
receptor-type adenylate cyclase a [Leishmania mexicana MHOM/GT/2001/U1103]	gi|322490107 (+1)	0.34	0.111	0.088	0.288	0.162333	-0.789592	1.90041	0.209	0.401	0.431	0.347	-0.459671	2.23033		1.90041			2.23033
putative phosphodiesterase [Leishmania mexicana MHOM/GT/2001/U1103]	gi|322490357 (+1)	0.62	0.145	0.198	0.145	0.162667	-0.788701	1.9013	0.312	0.145	0	0.152333	-0.817205	1.87279		1.9013			1.87279
putative proteasome regulatory ATPase subunit 2 [Leishmania mexicana MHOM/GT/2001/U1103]	gi|322489539 (+1)	0.56	0.0666	0.213	0.213	0.1642	-0.784627	1.90537	0.138	0	0.138	0.092	-1.03621	1.65379		1.90537			1.65379
flagellar glycoprotein-like protein [Leishmania mexicana MHOM/GT/2001/U1103]	gi|322489127 (+1)	0.54	0.224	0.106	0.164	0.164667	-0.783394	1.90661	0.164	0.224	0.425	0.271	-0.567031	2.12297		1.90661			2.12297
paraflagellar rod protein 2C [Leishmania mexicana mexicana]	gi|1203830 (+2)	0.64	0	0.45	0.0476	0.165867	-0.780241	1.90976	0.0476	0	0.0476	0.0317333	-1.49848	1.19152		1.90976			1.19152
putative protein kinase [Leishmania mexicana MHOM/GT/2001/U1103]	gi|322494673 (+1)	0.45	0.0925	0.0452	0.363	0.1669	-0.777544	1.91246	0.0452	0.142	0.193	0.126733	-0.897109	1.79289		1.91246			1.79289
putative ras-like small GTPases [Leishmania mexicana MHOM/GT/2001/U1103]	gi|322493854 (+1)	0.19	0.16	0	0.346	0.168667	-0.772971	1.91703	0	0	0.0508	0.0169333	-1.77126	0.918742		1.91703			0.918742
putative dihydroorotate dehydrogenase [Leishmania mexicana MHOM/GT/2001/U1103]	gi|322489970 (+1)	0.092	0.0975	0.205	0.205	0.169167	-0.771685	1.91831	0	0.205	0	0.0683333	-1.16537	1.52463		1.91831			1.52463
putative pteridine transporter ft6 [Leishmania mexicana MHOM/GT/2001/U1103]	gi|322489100 (+1)	0.75	0	0.143	0.365	0.169333	-0.771258	1.91874	0.0929	0.249	0.365	0.235633	-0.627763	2.06224		1.91874			2.06224
amastin-like protein [Leishmania mexicana MHOM/GT/2001/U1103]	gi|322494936 (+1)	0.81	0.162	0	0.35	0.170667	-0.767851	1.92215	0	0.35	0.569	0.306333	-0.513806	2.17619		1.92215			2.17619
putative farnesyl pyrophosphate synthase [Leishmania mexicana MHOM/GT/2001/U1103]	gi|322491828 (+1)	0.32	0.0801	0.361	0.0801	0.173733	-0.760117	1.92988	0	0.0801	0.167	0.0823667	-1.08425	1.60575		1.92988			1.60575
putative aspartate aminotransferase [Leishmania mexicana MHOM/GT/2001/U1103]	gi|322495329 (+1)	0.011	0.147	0.147	0.229	0.174333	-0.75862	1.93138	0.0711	0.0711	0.0711	0.0711	-1.14813	1.54187		1.93138			1.54187
putative map kinase [Leishmania mexicana MHOM/GT/2001/U1103]	gi|322494640 (+2)	0.51	0.0704	0.146	0.313	0.176467	-0.753337	1.93666	0.0704	0	0.0704	0.0469333	-1.32852	1.36148		1.93666			1.36148
putative protein kinase [Leishmania mexicana MHOM/GT/2001/U1103]	gi|322488464 (+1)	0.9	0.324	0	0.206	0.176667	-0.752845	1.93715	0.206	0.0982	0.0982	0.134133	-0.872463	1.81754		1.93715			1.81754
putative hexokinase [Leishmania mexicana MHOM/GT/2001/U1103]	gi|322491502 (+1)	0.0091	0.131	0.203	0.203	0.179	-0.747147	1.94285	3.66	6.18	9.39	6.41	0.806858	3.49686		1.94285			3.49686
putative small G-protein [Leishmania mexicana MHOM/GT/2001/U1103]	gi|322491220 (+1)	0.3	0.218	0.103	0.218	0.179667	-0.745532	1.94447	0	0.103	0.103	0.0686667	-1.16325	1.52675		1.94447			1.52675
putative ribosomal protein L3 [Leishmania mexicana MHOM/GT/2001/U1103]	gi|322494411 (+5)	0.61	0	0.397	0.143	0.18	-0.744727	1.94527	0	0	0.143	0.0476667	-1.32179	1.36821		1.94527			1.36821
anion-transporting ATPase-like protein [Leishmania mexicana MHOM/GT/2001/U1103]	gi|322489269 (+1)	0.19	0.075	0.242	0.242	0.186333	-0.729709	1.96029	0	0.075	0.075	0.05	-1.30103	1.38897		1.96029			1.38897
DHHC zinc finger domain-like protein [Leishmania mexicana MHOM/GT/2001/U1103]	gi|322492024 (+1)	0.67	0.137	0.137	0.293	0.189	-0.723538	1.96646	0	0.137	0.212	0.116333	-0.934296	1.7557		1.96646			1.7557
A600-1 [Leishmania mexicana]	gi|116109388 (+6)	0.54	0.189	0.189	0.189	0.189	-0.723538	1.96646	0.189	0.414	0.682	0.428333	-0.368218	2.32178		1.96646			2.32178
putative small GTP-binding protein Rab28 [Leishmania mexicana MHOM/GT/2001/U1103]	gi|322493560 (+1)	0.56	0	0.129	0.439	0.189333	-0.722773	1.96723	0.275	0.275	0.275	0.275	-0.560667	2.12933		1.96723			2.12933
putative 2-hydroxy-3-oxopropionate reductase [Leishmania mexicana MHOM/GT/2001/U1103]	gi|322493409 (+1)	0.57	0.107	0.107	0.356	0.19	-0.721246	1.96875	0	0.225	0	0.075	-1.12494	1.56506		1.96875			1.56506
40S ribosomal protein S2 [Leishmania mexicana MHOM/GT/2001/U1103]	gi|322490419 (+3)	0.31	0	0.469	0.101	0.19	-0.721246	1.96875	0	0	0	0	0	2.69		1.96875			2.69
putative tyrosine aminotransferase [Leishmania mexicana MHOM/GT/2001/U1103]	gi|322490823 (+1)	0.65	0.293	0.0663	0.212	0.190433	-0.720257	1.96974	0.212	0.378	0.212	0.267333	-0.572947	2.11705		1.96974			2.11705
proteasome regulatory non-ATP-ase subunit,putative [Leishmania mexicana MHOM/GT/2001/U1103]	gi|322488488 (+1)	0.6	0.189	0.0903	0.296	0.191767	-0.717227	1.97277	0	0.0903	0.189	0.0931	-1.03105	1.65895		1.97277			1.65895
putative prolyl oligopeptidase [Leishmania mexicana MHOM/GT/2001/U1103]	gi|322491270 (+1)	0.037	0.178	0.228	0.178	0.194667	-0.710708	1.97929	0.0419	0	0.0855	0.0424667	-1.37195	1.31805		1.97929			1.31805
oligopeptidase b [Leishmania mexicana MHOM/GT/2001/U1103]	gi|322488984 (+1)	0.25	0.166	0.211	0.211	0.196	-0.707744	1.98226	0.166	0.211	0.166	0.181	-0.742321	1.94768		1.98226			1.94768
putative 14-3-3 protein [Leishmania mexicana MHOM/GT/2001/U1103]	gi|322489235 (+1)	0.91	0.114	0.241	0.241	0.198667	-0.701875	1.98813	0	0.241	0.382	0.207667	-0.682633	2.00737		1.98813			2.00737
transketolase [Leishmania mexicana mexicana]	gi|22217844 (+4)	0.34	0.0455	0.306	0.249	0.200167	-0.698608	1.99139	0.0455	0.631	0.631	0.435833	-0.36068	2.32932		1.99139			2.32932
alpha/beta-hydrolase-like protein [Leishmania mexicana MHOM/GT/2001/U1103]	gi|322487788 (+1)	0.043	0.146	0.146	0.313	0.201667	-0.695366	1.99463	0	0	0	0	0	2.69		1.99463			2.69
iron/zinc transporter protein-like protein [Leishmania mexicana MHOM/GT/2001/U1103]	gi|322494070 (+1)	0.83	0.148	0.148	0.317	0.204333	-0.689661	2.00034	0.0713	0.148	0.411	0.2101	-0.677574	2.01243		2.00034			2.01243
elongation factor-1 gamma [Leishmania mexicana MHOM/GT/2001/U1103]	gi|322489005 (+1)	0.72	0.229	0.316	0.0711	0.205367	-0.68747	2.00253	0.0711	0.229	0.147	0.149033	-0.826717	1.86328		2.00253			1.86328
putative seryl-tRNA synthetase [Leishmania mexicana MHOM/GT/2001/U1103]	gi|322489210 (+1)	0.74	0	0.272	0.351	0.207667	-0.682633	2.00737	0.128	0.128	0.272	0.176	-0.754487	1.93551		2.00737			1.93551
putative protein kinase [Leishmania mexicana MHOM/GT/2001/U1103]	gi|322488525 (+1)	0.015	0.185	0.185	0.255	0.208333	-0.681241	2.00876	0.12	0.0583	0.0583	0.0788667	-1.10311	1.58689		2.00876			1.58689
putative prolyl-tRNA synthetase, putative,bifunctional aminoacyl-tRNA synthetase [Leishmania mexicana MHOM/GT/2001/U1103]	gi|322490370 (+1)	0.23	0.128	0.324	0.174	0.208667	-0.680547	2.00945	0	0.174	0.0835	0.0858333	-1.06634	1.62366		2.00945			1.62366
ubiquitin-conjugating enzyme-like protein [Leishmania mexicana MHOM/GT/2001/U1103]	gi|322489588 (+1)	0.52	0.211	0.211	0.211	0.211	-0.675718	2.01428	0	0.777	0.467	0.414667	-0.382301	2.3077		2.01428			2.3077
putative short chain dehydrogenase [Leishmania mexicana MHOM/GT/2001/U1103]	gi|322495369 (+1)	0.23	0.118	0.118	0.398	0.211333	-0.675032	2.01497	0.118	0.25	0.118	0.162	-0.790485	1.89952		2.01497			1.89952
D-3-phosphoglycerate dehydrogenase-like protein [Leishmania mexicana MHOM/GT/2001/U1103]	gi|322487894 (+1)	0.32	0.156	0.243	0.243	0.214	-0.669586	2.02041	0.243	0.156	0.156	0.185	-0.732828	1.95717		2.02041			1.95717
putative proteasome regulatory ATPase subunit 5 [Leishmania mexicana MHOM/GT/2001/U1103]	gi|322491754 (+1)	0.48	0.137	0.293	0.213	0.214333	-0.66891	2.02109	0.137	0.137	0.0664	0.113467	-0.945132	1.74487		2.02109			1.74487
putative sarcalumenin precursor [Leishmania mexicana MHOM/GT/2001/U1103]	gi|322490441 (+1)	0.85	0.149	0.0473	0.447	0.214433	-0.668708	2.02129	0.0968	0.203	0.447	0.248933	-0.603917	2.08608		2.02129			2.08608
putative udp-glc 4'-epimerase [Leishmania mexicana MHOM/GT/2001/U1103]	gi|322494734 (+1)	0.16	0.244	0.244	0.157	0.215	-0.667562	2.02244	0.0756	0.0756	0.0756	0.0756	-1.12148	1.56852		2.02244			1.56852
putative mitogen-activated protein kinase 5 [Leishmania mexicana mexicana]	gi|10046837 (+2)	0.13	0.156	0.156	0.335	0.215667	-0.666217	2.02378	0.075	0.156	0.156	0.129	-0.88941	1.80059		2.02378			1.80059
putative ABC transporter [Leishmania mexicana MHOM/GT/2001/U1103]	gi|322492913 (+1)	0.67	0.136	0.0488	0.464	0.216267	-0.66501	2.02499	0.0656	0.21	0.29	0.188533	-0.724612	1.96539		2.02499			1.96539
UTP-glucose-1-phosphate uridylyltransferase 2,putative [Leishmania mexicana MHOM/GT/2001/U1103]	gi|322490347 (+1)	0.51	0.124	0.192	0.34	0.218667	-0.660217	2.02978	0.0603	0.34	0.124	0.174767	-0.757541	1.93246		2.02978			1.93246
putative ubiquitin-activating enzyme e1 [Leishmania mexicana MHOM/GT/2001/U1103]	gi|322495552 (+1)	0.41	0.164	0.052	0.463	0.226333	-0.645251	2.04475	0.0257	0.0791	0.135	0.0799333	-1.09727	1.59273		2.04475			1.59273
putative alanyl-tRNA synthetase [Leishmania mexicana MHOM/GT/2001/U1103]	gi|322491846 (+1)	0.21	0.129	0.199	0.353	0.227	-0.643974	2.04603	0.0623	0.0949	0.0949	0.0840333	-1.07555	1.61445		2.04603			1.61445
putative 4-methyl-5(beta-hydroxyethyl)-thiazole monophosphate synthesis protein [Leishmania mexicana MHOM/GT/2001/U1103]	gi|322493469 (+1)	0.73	0	0.35	0.35	0.233333	-0.632023	2.05798	0	0.569	0.569	0.379333	-0.420979	2.26902		2.05798			2.26902
putative transmembrane amino acid transporter [Leishmania mexicana MHOM/GT/2001/U1103]	gi|322488492 (+1)	0.74	0.126	0.061	0.514	0.233667	-0.631403	2.0586	0.061	0.345	0.267	0.224333	-0.649106	2.04089		2.0586			2.04089
putative casein kinase [Leishmania mexicana MHOM/GT/2001/U1103]	gi|322495348 (+1)	0.89	0.268	0.172	0.268	0.236	-0.627088	2.06291	0	0.373	0.268	0.213667	-0.670263	2.01974		2.06291			2.01974
putative deoxyribose-phosphate aldolase [Leishmania mexicana MHOM/GT/2001/U1103]	gi|322488342 (+1)	0.23	0.236	0.236	0.236	0.236	-0.627088	2.06291	0.112	0.112	0.112	0.112	-0.950782	1.73922		2.06291			1.73922
GP63, leishmanolysin [Leishmania mexicana MHOM/GT/2001/U1103]	gi|322489109 (+1)	0.015	0	0.735	0	0.245	-0.610834	2.07917	1.59	1.23	1.46	1.42667	0.154323	2.84432		2.07917			2.84432
riboflavin kinase/fmn adenylyltransferase-like protein [Leishmania mexicana MHOM/GT/2001/U1103]	gi|322495562 (+1)	0.67	0	0.164	0.576	0.246667	-0.60789	2.08211	0	0	0.164	0.0546667	-1.26228	1.42772		2.08211			1.42772
glyceraldehyde 3-phosphate dehydrogenase,glycosomal [Leishmania mexicana MHOM/GT/2001/U1103]	gi|322493686 (+1)	0.001	0.0843	0.382	0.275	0.2471	-0.607127	2.08287	9.45	9.45	12.3	10.4	1.01703	3.70703		2.08287			3.70703
calpain-like cysteine peptidase, Clan CA, family C2 [Leishmania mexicana MHOM/GT/2001/U1103]	gi|322491421 (+1)	0.74	0	0	0.744	0.248	-0.605548	2.08445	0.449	0.204	0.744	0.465667	-0.331925	2.35808		2.08445			2.35808
putative 40S ribosomal protein S6 [Leishmania mexicana MHOM/GT/2001/U1103]	gi|322491683 (+3)	0.51	0	0.744	0	0.248	-0.605548	2.08445	0	0	0	0	0	2.69		2.08445			2.69
putative 20S proteasome beta 6 subunit [Leishmania mexicana MHOM/GT/2001/U1103]	gi|322488248 (+1)	0.78	0.252	0.252	0.252	0.252	-0.598599	2.0914	0.252	0	0.252	0.168	-0.774691	1.91531		2.0914			1.91531
p36 LACK protein [Leishmania mexicana]	gi|13991858 (+4)	0.95	0	0.317	0.444	0.253667	-0.595737	2.09426	0	0.444	0.317	0.253667	-0.595737	2.09426		2.09426			2.09426
putative kinesin [Leishmania mexicana MHOM/GT/2001/U1103]	gi|322491932 (+1)	0.82	0.185	0.237	0.347	0.256333	-0.591195	2.09881	0.136	0.0888	0.347	0.1906	-0.719877	1.97012		2.09881			1.97012
putative rab7 GTP binding protein [Leishmania mexicana MHOM/GT/2001/U1103]	gi|322490337 (+1)	0.89	0	0.475	0.296	0.257	-0.590067	2.09993	0	0.475	0.138	0.204333	-0.689661	2.00034		2.09993			2.00034
proteasome regulatory ATPase subunittcc1l8.3,putative [Leishmania mexicana MHOM/GT/2001/U1103]	gi|322489353 (+1)	0.73	0.231	0.319	0.231	0.260333	-0.58447	2.10553	0.319	0.319	0.231	0.289667	-0.538101	2.1519		2.10553			2.1519
glyceraldehyde-3-phosphate dehydrogenase-like protein [Leishmania mexicana MHOM/GT/2001/U1103]	gi|322495720 (+1)	0.016	0.19	0.19	0.416	0.265333	-0.576208	2.11379	0	0	0	0	0	2.69		2.11379			2.69
Chain A, Phosphomannomutase From Leishmania Mexicana	gi|146387272 (+8)	0.69	0.118	0.118	0.563	0.266333	-0.574574	2.11543	0.118	0.25	0.25	0.206	-0.686133	2.00387		2.11543			2.00387
putative 60S ribosomal protein L10 [Leishmania mexicana MHOM/GT/2001/U1103]	gi|322488063 (+3)	0.71	0	0.663	0.136	0.266333	-0.574574	2.11543	0	0.136	0.136	0.0906667	-1.04255	1.64745		2.11543			1.64745
putative 40S ribosomal protein S3 [Leishmania mexicana MHOM/GT/2001/U1103]	gi|322489852 (+3)	0.75	0	0.667	0.136	0.267667	-0.572406	2.11759	0	0.291	0.667	0.319333	-0.495756	2.19424		2.11759			2.19424
similarity to endo-1-like protein [Leishmania mexicana MHOM/GT/2001/U1103]	gi|322491250 (+1)	0.18	0.426	0.126	0.267	0.273	-0.563837	2.12616	0	0	0.126	0.042	-1.37675	1.31325		2.12616			1.31325
protein phosphatase 2A catalytic subunit,putative [Leishmania mexicana MHOM/GT/2001/U1103]	gi|322494402 (+1)	0.083	0.198	0.311	0.311	0.273333	-0.563307	2.12669	0.0944	0	0.198	0.0974667	-1.01114	1.67886		2.12669			1.67886
glucose-6-phosphate isomerase [Leishmania mexicana MHOM/GT/2001/U1103]	gi|322489386 (+1)	0.092	0.0999	0.331	0.396	0.275633	-0.559668	2.13033	0.396	0.948	1.25	0.864667	-0.0631513	2.62685		2.13033			2.62685
sucrose-phosphate synthase-like protein [Leishmania mexicana MHOM/GT/2001/U1103]	gi|322490013 (+2)	0.48	0.2	0.275	0.355	0.276667	-0.558043	2.13196	0.2	0.2	0.129	0.176333	-0.753666	1.93633		2.13196			1.93633
putative amino acid permease [Leishmania mexicana MHOM/GT/2001/U1103]	gi|322491716 (+1)	0.49	0.195	0.126	0.516	0.279	-0.554396	2.1356	0.0613	0.126	0.195	0.127433	-0.894717	1.79528		2.1356			1.79528
amino acid permease [Leishmania mexicana MHOM/GT/2001/U1103]	gi|322493945 (+3)	0.85	0.121	0.0788	0.638	0.279267	-0.553981	2.13602	0.0788	0.518	0.461	0.3526	-0.452718	2.23728		2.13602			2.23728
putative T-complex protein 1, gamma subunit [Leishmania mexicana MHOM/GT/2001/U1103]	gi|322492001 (+1)	0.34	0.172	0.374	0.303	0.283	-0.548214	2.14179	0.112	0.172	0.112	0.132	-0.879426	1.81057		2.14179			1.81057
succinyl-diaminopimelate desuccinylase-like protein [Leishmania mexicana MHOM/GT/2001/U1103]	gi|322493967 (+1)	0.85	0.133	0.283	0.453	0.289667	-0.538101	2.1519	0.133	0.283	0.283	0.233	-0.632644	2.05736		2.1519			2.05736
putative NAD/FAD dependent dehydrogenase [Leishmania mexicana MHOM/GT/2001/U1103]	gi|322489854 (+1)	0.3	0.0763	0.247	0.555	0.292767	-0.533478	2.15652	0.0763	0	0.247	0.107767	-0.967516	1.72248		2.15652			1.72248
myo-inositol-1-phosphate synthase [Leishmania mexicana]	gi|15617378 (+2)	0.55	0.245	0.389	0.245	0.293	-0.533132	2.15687	0.245	0.637	0.637	0.506333	-0.295563	2.39444		2.15687			2.39444
putative phosphoprotein phosphatase [Leishmania mexicana MHOM/GT/2001/U1103]	gi|322488119 (+1)	0.32	0.195	0.195	0.492	0.294	-0.531653	2.15835	0.0455	0.195	0.143	0.127833	-0.893356	1.79664		2.15835			1.79664
putative ATPase beta subunit [Leishmania mexicana MHOM/GT/2001/U1103]	gi|322492413 (+1)	0.54	0.0582	0.254	0.572	0.294733	-0.530571	2.15943	0.404	1.21	1.93	1.18133	0.0723725	2.76237		2.15943			2.76237
putative ribosomal protein L1a [Leishmania mexicana MHOM/GT/2001/U1103]	gi|322488672 (+3)	0.52	0	0.822	0.0689	0.296967	-0.527292	2.16271	0	0	0.0689	0.0229667	-1.6389	1.0511		2.16271			1.0511
putative fumarate hydratase, partial [Leishmania mexicana MHOM/GT/2001/U1103]	gi|322488586 (+1)	0.088	0.136	0.29	0.465	0.297	-0.527244	2.16276	0	0	0	0	0	2.69		2.16276			2.69
sodium stibogluconate resistance protein,putative [Leishmania mexicana MHOM/GT/2001/U1103]	gi|322493859 (+1)	0.49	0.0977	0.205	0.594	0.2989	-0.524474	2.16553	0.323	1.11	0.594	0.675667	-0.170268	2.51973		2.16553			2.51973
putative fatty acyl CoA syntetase 1 [Leishmania mexicana MHOM/GT/2001/U1103]	gi|322487789 (+1)	0.23	0.281	0.23	0.392	0.301	-0.521434	2.16857	0.18	0.281	0.23	0.230333	-0.637643	2.05236		2.16857			2.05236
putative ADP-ribosylation factor-like [Leishmania mexicana MHOM/GT/2001/U1103]	gi|322490058 (+1)	0.58	0.164	0.164	0.576	0.301333	-0.520953	2.16905	0.354	0.354	0.576	0.428	-0.368556	2.32144		2.16905			2.32144
putative trypanothione synthetase [Leishmania mexicana MHOM/GT/2001/U1103]	gi|322493004 (+1)	0.66	0.0439	0.351	0.537	0.310633	-0.507752	2.18225	0.0439	0.188	0.24	0.1573	-0.803271	1.88673		2.18225			1.88673
hypothetical protein LMXM_04_0220 [Leishmania mexicana MHOM/GT/2001/U1103]	gi|322488009 (+1)	0.8	0.271	0.174	0.492	0.312333	-0.505382	2.18462	0.377	0.377	0.751	0.501667	-0.299585	2.39042		2.18462			2.39042
putative long-chain-fatty-acid-CoA ligase [Leishmania mexicana MHOM/GT/2001/U1103]	gi|322487794 (+1)	0.28	0.449	0.229	0.281	0.319667	-0.495303	2.1947	0.179	0.574	0.449	0.400667	-0.397217	2.29278		2.1947			2.29278
adenine phosphoribosyltransferase [Leishmania mexicana MHOM/GT/2001/U1103]	gi|322492559 (+1)	0.55	0.127	0.431	0.431	0.329667	-0.481925	2.20808	0.27	0.27	0.27	0.27	-0.568636	2.12136		2.20808			2.12136
histone H4 [Leishmania mexicana MHOM/GT/2001/U1103]	gi|322490580 (+7)	0.34	0.698	0.303	0	0.333667	-0.476687	2.21331	0.303	1.88	1.88	1.35433	0.131726	2.82173		2.21331			2.82173
calpain-like cysteine peptidase [Leishmania mexicana MHOM/GT/2001/U1103]	gi|322491416 (+1)	0.59	0.242	0.168	0.592	0.334	-0.476254	2.21375	0.322	0.543	0.451	0.438667	-0.357865	2.33213		2.21375			2.33213
hydrophilic acylated surface protein B [Leishmania mexicana]	gi|6634477	0.59	0.18	0.18	0.643	0.334333	-0.47582	2.21418	0.18	0	1.29	0.49	-0.309804	2.3802		2.21418			2.3802
type II (glutathione peroxidase-like) tryparedoxin peroxidase [Leishmania mexicana MHOM/GT/2001/U1103]	gi|322492623 (+3)	0.98	0	0.165	0.84	0.335	-0.474955	2.21504	0	0.58	0.58	0.386667	-0.412663	2.27734		2.21504			2.27734
putative peptidase M20/M25/M40 [Leishmania mexicana MHOM/GT/2001/U1103]	gi|322494663 (+1)	0.73	0.203	0.447	0.361	0.337	-0.47237	2.21763	0.131	0.279	0.361	0.257	-0.590067	2.09993		2.21763			2.09993
metallo-peptidase, Clan M-, Family M49 [Leishmania mexicana MHOM/GT/2001/U1103]	gi|322488207 (+1)	0.51	0.184	0.184	0.66	0.342667	-0.465128	2.22487	0.0431	0.184	0.135	0.1207	-0.918293	1.77171		2.22487			1.77171
putative glutamine synthetase [Leishmania mexicana MHOM/GT/2001/U1103]	gi|322488271 (+2)	0.29	0.252	0.349	0.454	0.351667	-0.453869	2.23613	0.0778	0.252	0.0778	0.135867	-0.866887	1.82311		2.23613			1.82311
putative surface antigen protein 2 [Leishmania mexicana MHOM/GT/2001/U1103]	gi|322489406 (+9)	0.34	0.294	0.294	0.472	0.353333	-0.451815	2.23818	0.294	0.472	0.472	0.412667	-0.384401	2.3056		2.23818			2.3056
vacuolar protein sorting-associated protein-like protein [Leishmania mexicana MHOM/GT/2001/U1103]	gi|322491111 (+1)	0.59	0.475	0.296	0.296	0.355667	-0.448957	2.24104	0.678	0.138	0.138	0.318	-0.497573	2.19243		2.24104			2.19243
surface antigen-like protein [Leishmania mexicana MHOM/GT/2001/U1103]	gi|322488201 (+1)	0.59	0.362	0.362	0.362	0.362	-0.441291	2.24871	0.229	0.229	0.362	0.273333	-0.563307	2.12669		2.24871			2.12669
putative kinesin [Leishmania mexicana MHOM/GT/2001/U1103]	gi|322495454 (+1)	0.64	0.234	0.135	0.729	0.366	-0.436519	2.25348	0.043	0.0879	0.234	0.121633	-0.914947	1.77505		2.25348			1.77505
putative 40S ribosomal protein S3A [Leishmania mexicana MHOM/GT/2001/U1103]	gi|322495295 (+5)	0.59	0	0.875	0.233	0.369333	-0.432581	2.25742	0	0.11	0.11	0.0733333	-1.1347	1.5553		2.25742			1.5553
putative spermidine synthase [Leishmania mexicana MHOM/GT/2001/U1103]	gi|322488045 (+1)	0.58	0.225	0.225	0.661	0.370333	-0.431407	2.25859	0.107	0.356	0.356	0.273	-0.563837	2.12616		2.25859			2.12616
serine/threonine protein phosphatase-like protein [Leishmania mexicana MHOM/GT/2001/U1103]	gi|322489398 (+1)	0.19	0.422	0.228	0.465	0.371667	-0.429846	2.26015	0.228	0.228	0.465	0.307	-0.512862	2.17714		2.26015			2.17714
putative Pyridoxal kinase [Leishmania mexicana MHOM/GT/2001/U1103]	gi|322493521 (+1)	0.69	0.21	0.463	0.463	0.378667	-0.421743	2.26826	0.0999	0.0999	0.463	0.220933	-0.655739	2.03426		2.26826			2.03426
14-3-3 protein-like protein [Leishmania mexicana MHOM/GT/2001/U1103]	gi|322490909 (+1)	0.56	0.236	0.528	0.374	0.379333	-0.420979	2.26902	0.236	0.236	0.236	0.236	-0.627088	2.06291		2.26902			2.06291
putative 60S ribosomal protein L18 [Leishmania mexicana MHOM/GT/2001/U1103]	gi|322489486 (+3)	0.39	0.325	0.525	0.325	0.391667	-0.407083	2.28292	0.325	0	0.325	0.216667	-0.664208	2.02579		2.28292			2.02579
putative proteasome alpha 2 subunit [Leishmania mexicana MHOM/GT/2001/U1103]	gi|322491675 (+1)	0.9	0.283	0.453	0.453	0.396333	-0.401939	2.28806	0.453	0.453	0.453	0.453	-0.343902	2.3461		2.28806			2.3461
putative T-complex protein 1, eta subunit [Leishmania mexicana MHOM/GT/2001/U1103]	gi|322495631 (+1)	0.37	0.295	0.512	0.436	0.414333	-0.38265	2.30735	0.295	0.295	0.295	0.295	-0.530178	2.15982		2.30735			2.15982
amastin-like surface protein-like protein [Leishmania mexicana MHOM/GT/2001/U1103]	gi|322493483 (+1)	0.48	0.29	0.29	0.663	0.414333	-0.38265	2.30735	0.29	0.889	0.465	0.548	-0.261219	2.42878		2.30735			2.42878
40S ribosomal protein S24e [Leishmania mexicana MHOM/GT/2001/U1103]	gi|322490874 (+3)	0.92	0	0.79	0.474	0.421333	-0.375374	2.31463	0	0.474	0.474	0.316	-0.500313	2.18969		2.31463			2.18969
putative protein phosphatase [Leishmania mexicana MHOM/GT/2001/U1103]	gi|322492370 (+1)	0.36	0.324	0.524	0.421	0.423	-0.37366	2.31634	0.421	0.754	0.524	0.566333	-0.246928	2.44307		2.31634			2.44307
putative peptidyl-prolyl cis-trans isomerase (cyclophilin-40) [Leishmania mexicana MHOM/GT/2001/U1103]	gi|322495722 (+1)	0.21	0.279	0.389	0.636	0.434667	-0.361844	2.32816	0.279	0.0855	0.0855	0.15	-0.823909	1.86609		2.32816			1.86609
stress-inducible protein STI1 homolog [Leishmania mexicana MHOM/GT/2001/U1103]	gi|322490586 (+1)	0.028	0.384	0.384	0.542	0.436667	-0.35985	2.33015	0.114	0.242	0.242	0.199333	-0.70042	1.98958		2.33015			1.98958
zeta-crystallin/NADPH-oxidoreductase-like protein, partial [Leishmania mexicana]	gi|112383440	0.42	0.465	0.1	0.774	0.446333	-0.350341	2.33966	0.1	0.1	0.332	0.177333	-0.75121	1.93879		2.33966			1.93879
putative translation elongation factor 1-beta [Leishmania mexicana MHOM/GT/2001/U1103]	gi|322490723 (+1)	0.076	0.311	0.719	0.311	0.447	-0.349692	2.34031	0	0.145	0.145	0.0966667	-1.01472	1.67528		2.34031			1.67528
surface protein amastin [Leishmania mexicana]	gi|2660764 (+4)	0.18	0.608	0.372	0.372	0.450667	-0.346145	2.34386	0.608	0.608	0.608	0.608	-0.216096	2.4739		2.34386			2.4739
malic enzyme [Leishmania mexicana MHOM/GT/2001/U1103]	gi|322492129 (+1)	0.25	0.358	0.583	0.429	0.456667	-0.340401	2.3496	0.226	0.165	0.291	0.227333	-0.643337	2.04666		2.3496			2.04666
putative N-acyl-L-amino acid amidohydrolase [Leishmania mexicana MHOM/GT/2001/U1103]	gi|322491467 (+1)	0.15	0.345	0.68	0.345	0.456667	-0.340401	2.3496	0.345	0.345	0.249	0.313	-0.504456	2.18554		2.3496			2.18554
putative 60S ribosomal protein L2 [Leishmania mexicana MHOM/GT/2001/U1103]	gi|322494483 (+5)	0.57	0.117	1.17	0.117	0.468	-0.329754	2.36025	0.117	0.117	0.117	0.117	-0.931814	1.75819		2.36025			1.75819
putative mitogen-activated protein kinase [Leishmania mexicana MHOM/GT/2001/U1103]	gi|322490428 (+1)	0.53	0.107	0.664	0.664	0.478333	-0.320269	2.36973	0.107	0.107	0.357	0.190333	-0.720485	1.96951		2.36973			1.96951
IgE-dependent histamine-releasing factor,putative [Leishmania mexicana MHOM/GT/2001/U1103]	gi|322492208 (+3)	0.89	0.499	0.499	0.499	0.499	-0.301899	2.3881	0.224	0.499	0.499	0.407333	-0.39005	2.29995		2.3881			2.29995
putative GTP-binding protein [Leishmania mexicana MHOM/GT/2001/U1103]	gi|322492438 (+1)	0.97	0.138	0.472	0.905	0.505	-0.296709	2.39329	0	0.905	0.472	0.459	-0.338187	2.35181		2.39329			2.35181
ADP-ribosylation factor-like protein [Leishmania mexicana MHOM/GT/2001/U1103]	gi|322493626 (+1)	0.51	0.363	0.592	0.592	0.515667	-0.287631	2.40237	0	0.363	0.363	0.242	-0.616185	2.07382		2.40237			2.07382
putative heat shock protein DNAJ [Leishmania mexicana MHOM/GT/2001/U1103]	gi|322493064 (+1)	0.74	0.338	0.439	0.791	0.522667	-0.281775	2.40822	0.665	0.548	1.4	0.871	-0.0599818	2.63002		2.40822			2.63002
putative N-acyl-L-amino acid amidohydrolase [Leishmania mexicana MHOM/GT/2001/U1103]	gi|322493876 (+1)	0.34	0.242	0.917	0.543	0.567333	-0.246162	2.44384	0.075	0.242	0.242	0.186333	-0.729709	1.96029		2.44384			1.96029
putative membrane-bound acid phosphatase 2 [Leishmania mexicana MHOM/GT/2001/U1103]	gi|322490846 (+1)	0.17	0.503	0.0523	1.15	0.568433	-0.24532	2.44468	0	0.0523	0.107	0.0531	-1.27491	1.41509		2.44468			1.41509
Transitional endoplasmic reticulum ATPase,putative [Leishmania mexicana MHOM/GT/2001/U1103]	gi|322490717 (+1)	0.51	0.446	0.557	0.804	0.602333	-0.220163	2.46984	0.5	0.446	0.5	0.482	-0.316953	2.37305		2.46984			2.37305
protein tyrosine phosphatase-likie protein [Leishmania mexicana MHOM/GT/2001/U1103]	gi|322489941 (+1)	0.076	0.372	0.883	0.608	0.621	-0.206908	2.48309	0.372	0.171	0.372	0.305	-0.5157	2.1743		2.48309			2.1743
calpain-like cysteine peptidase, Clan CA, family C2 [Leishmania mexicana MHOM/GT/2001/U1103]	gi|322491429 (+1)	1	0.85	0.507	0.507	0.621333	-0.206675	2.48332	0.85	0.507	0.507	0.621333	-0.206675	2.48332		2.48332			2.48332
putative NADP-dependent alcohol dehydrogenase [Leishmania mexicana MHOM/GT/2001/U1103]	gi|322491901 (+1)	0.61	0.39	0.39	1.1	0.626667	-0.202963	2.48704	1.1	0.639	0.932	0.890333	-0.0504474	2.63955		2.48704			2.63955
putative vacuolar-type proton translocating pyrophosphatase 1 [Leishmania mexicana MHOM/GT/2001/U1103]	gi|322493886 (+1)	0.2	0.039	1.23	0.644	0.637667	-0.195406	2.49459	0.916	2.03	2.53	1.82533	0.261342	2.95134		2.49459			2.95134
tryparedoxin [Leishmania mexicana MHOM/GT/2001/U1103]	gi|322488665 (+1)	0.71	0.202	0.202	1.51	0.638	-0.195179	2.49482	0	0.446	0.446	0.297333	-0.526756	2.16324		2.49482			2.16324
2,3-bisphosphoglycerate-independent phosphoglycerate mutase [Leishmania mexicana MHOM/GT/2001/U1103]	gi|322491261 (+1)	0.55	0.37	0.876	0.689	0.645	-0.19044	2.49956	0.521	0.603	0.689	0.604333	-0.218723	2.47128		2.49956			2.47128
putative cysteine synthase [Leishmania mexicana MHOM/GT/2001/U1103]	gi|322490948 (+1)	0.93	0.428	0.866	0.707	0.667	-0.175874	2.51413	0.428	0.707	0.561	0.565333	-0.247695	2.4423		2.51413			2.4423
putative profilin [Leishmania mexicana MHOM/GT/2001/U1103]	gi|322494141 (+1)	0.96	0	0	2.11	0.703333	-0.152839	2.53716	0	1.13	0.763	0.631	-0.199971	2.49003		2.53716			2.49003
putative 5-methyltetrahydropteroyltriglutamate--homocyst ei nemethyltransferase [Leishmania mexicana MHOM/GT/2001/U1103]	gi|322493766 (+1)	0.19	0.506	0.748	0.883	0.712333	-0.147317	2.54268	0.118	0.205	0.298	0.207	-0.68403	2.00597		2.54268			2.00597
putative amino acid permease [Leishmania mexicana MHOM/GT/2001/U1103]	gi|322492883 (+1)	0.023	0.773	0.581	0.877	0.743667	-0.128622	2.56138	0.41	0.493	0.581	0.494667	-0.305687	2.38431		2.56138			2.38431
putative adenosine kinase [Leishmania mexicana MHOM/GT/2001/U1103]	gi|322493484 (+1)	0.059	0.665	0.812	0.812	0.763	-0.117475	2.57252	0.529	0.29	0.405	0.408	-0.38934	2.30066		2.57252			2.30066
putative pyruvate kinase [Leishmania mexicana MHOM/GT/2001/U1103]	gi|322495258 (+1)	0.23	0.343	0.804	1.15	0.765667	-0.11596	2.57404	0.194	0.511	0.511	0.405333	-0.392188	2.29781		2.57404			2.29781
p-glycoprotein [Leishmania mexicana MHOM/GT/2001/U1103]	gi|322494937 (+1)	0.24	0.584	0.33	1.4	0.771333	-0.112758	2.57724	0.218	0.33	0.42	0.322667	-0.491246	2.19875		2.57724			2.19875
putative Qc-SNARE protein [Leishmania mexicana MHOM/GT/2001/U1103]	gi|322488789 (+1)	0.72	0.294	0.905	1.17	0.789667	-0.102556	2.58744	0.472	0.472	0.905	0.616333	-0.210184	2.47982		2.58744			2.47982
cofilin-like protein [Leishmania mexicana MHOM/GT/2001/U1103]	gi|322488736 (+1)	0.69	0.797	0.797	0.797	0.797	-0.0985417	2.59146	0.478	0.478	0.797	0.584333	-0.233339	2.45666		2.59146			2.45666
putative Rab11 GTPase [Leishmania mexicana MHOM/GT/2001/U1103]	gi|322489155 (+1)	0.11	0.493	0.95	0.95	0.797667	-0.0981786	2.59182	0.143	0.306	0.493	0.314	-0.50307	2.18693		2.59182			2.18693
putative small myristoylated protein-3 [Leishmania mexicana MHOM/GT/2001/U1103]	gi|322489687 (+3)	0.46	0	0.262	2.2	0.820667	-0.0858332	2.60417	0.593	2.2	3.04	1.94433	0.288771	2.97877		2.60417			2.97877
S-adenosylhomocysteine hydrolase [Leishmania mexicana MHOM/GT/2001/U1103]	gi|322490983 (+1)	0.89	0.394	1.08	1.08	0.851333	-0.0699004	2.6201	0.394	0.817	0.817	0.676	-0.170053	2.51995		2.6201			2.51995
putative C-terminal motor kinesin [Leishmania mexicana MHOM/GT/2001/U1103]	gi|322490439 (+1)	0.51	0.669	0.146	1.79	0.868333	-0.0613135	2.62869	0.108	0.186	0.407	0.233667	-0.631403	2.0586		2.62869			2.0586
putative long-chain-fatty-acid-CoA ligase [Leishmania mexicana MHOM/GT/2001/U1103]	gi|322487791 (+1)	0.13	0.718	0.648	1.3	0.888667	-0.0512611	2.63874	0.516	0.718	0.581	0.605	-0.218245	2.47176		2.63874			2.47176
putative calmodulin [Leishmania mexicana MHOM/GT/2001/U1103]	gi|322488999 (+5)	0.42	0.442	0.732	1.5	0.891333	-0.0499599	2.64004	0.442	0.442	0.442	0.442	-0.354578	2.33542		2.64004			2.33542
putative 40S ribosomal protein S12 [Leishmania mexicana MHOM/GT/2001/U1103]	gi|322489487 (+1)	0.39	0.217	0.804	1.67	0.897	-0.0472076	2.64279	0.217	0.804	0.482	0.501	-0.300162	2.38984		2.64279			2.38984
glucose transporter [Leishmania mexicana]	gi|308446834 (+2)	0.29	0.869	0.869	1.07	0.936	-0.0287242	2.66128	0.969	1.3	2.32	1.52967	0.184597	2.8746		2.66128			2.8746
trypanothione reductase [Leishmania mexicana MHOM/GT/2001/U1103]	gi|322488146 (+1)	0.0076	0.713	0.931	1.31	0.984667	-0.00671076	2.68329	0.0617	0.0617	0.349	0.157467	-0.802811	1.88719		2.68329			1.88719
putative ef-hand protein 5 [Leishmania mexicana MHOM/GT/2001/U1103]	gi|322488998 (+1)	0.17	0.562	0.562	1.83	0.984667	-0.00671076	2.68329	0.562	0.346	0.812	0.573333	-0.241593	2.44841		2.68329			2.44841
putative pyruvate phosphate dikinase [Leishmania mexicana MHOM/GT/2001/U1103]	gi|322489298 (+1)	0.047	0	0	0	0	0	2.69	0.331	0.949	1.85	1.04333	0.0184231	2.70842		2.69			2.70842
putative OMPDCase-OPRTase [Leishmania mexicana MHOM/GT/2001/U1103]	gi|322489972 (+1)	0.003	0	0	0	0	0	2.69	1.61	3.36	3.96	2.97667	0.47373	3.16373		2.69			3.16373
inosine-5'-monophosphate dehydrogenase [Leishmania mexicana MHOM/GT/2001/U1103]	gi|322490569 (+1)	0.001	0	0	0	0	0	2.69	0.99	1.5	1.97	1.48667	0.172214	2.86221		2.69			2.86221
alkyl dihydroxyacetonephosphate synthase [Leishmania mexicana MHOM/GT/2001/U1103]	gi|322493404 (+1)	0.01	0	0	0	0	0	2.69	0.445	0.995	0.737	0.725667	-0.139263	2.55074		2.69			2.55074
glycosomal phosphoenolpyruvate carboxykinase,putative [Leishmania mexicana MHOM/GT/2001/U1103]	gi|322492996 (+3)	0.0027	0	0	0	0	0	2.69	0.823	1.03	1.27	1.041	0.0174507	2.70745		2.69			2.70745
putative 6-phospho-1-fructokinase [Leishmania mexicana MHOM/GT/2001/U1103]	gi|322488531 (+1)	0.023	0	0	0	0	0	2.69	0.51	1.72	2.44	1.55667	0.192196	2.8822		2.69			2.8822
putative NADH-dependent fumarate reductase [Leishmania mexicana MHOM/GT/2001/U1103]	gi|322495364 (+1)	0.0094	0	0	0	0	0	2.69	0.201	0.642	0.519	0.454	-0.342944	2.34706		2.69			2.34706
glycosomal malate dehydrogenase [Leishmania mexicana MHOM/GT/2001/U1103]	gi|322490484 (+1)	0.0061	0	0	0	0	0	2.69	0.751	1.54	2.07	1.45367	0.162465	2.85246		2.69			2.85246
metallo-peptidase, Clan MH, Family M18 [Leishmania mexicana MHOM/GT/2001/U1103]	gi|322488625 (+1)	0.0007	0	0	0	0	0	2.69	0.781	0.914	1.38	1.025	0.0107239	2.70072		2.69			2.70072
guanosine monophosphate reductase [Leishmania mexicana MHOM/GT/2001/U1103]	gi|322490176 (+1)	0.007	0	0	0	0	0	2.69	0.632	0.632	1.36	0.874667	-0.0581574	2.63184		2.69			2.63184
PAS-domain containing phosphoglycerate kinase,putative [Leishmania mexicana MHOM/GT/2001/U1103]	gi|322493729 (+1)	0.057	0	0	0	0	0	2.69	0.117	0.645	1.05	0.604	-0.218963	2.47104		2.69			2.47104
N-acetylglucosamine-1-phosphate transferase [Leishmania mexicana]	gi|159385	0.11	0	0	0	0	0	2.69	0.064	0.451	0.642	0.385667	-0.413788	2.27621		2.69			2.27621
D-lactate dehydrogenase-like protein [Leishmania mexicana MHOM/GT/2001/U1103]	gi|322493021 (+1)	0.038	0	0	0	0	0	2.69	0.196	0.347	0.815	0.452667	-0.344221	2.34578		2.69			2.34578
flavoprotein subunit-like protein [Leishmania mexicana MHOM/GT/2001/U1103]	gi|322488452 (+1)	0.13	0	0	0	0	0	2.69	0	0.31	0.64	0.316667	-0.499398	2.1906		2.69			2.1906
putative glycosomal membrane protein [Leishmania mexicana MHOM/GT/2001/U1103]	gi|322493313 (+1)	0.1	0	0	0	0	0	2.69	0.138	0.678	1.47	0.762	-0.118045	2.57195		2.69			2.57195
acetylornithine deacetylase-like protein [Leishmania mexicana MHOM/GT/2001/U1103]	gi|322488394 (+1)	0.014	0	0	0	0	0	2.69	0.159	0.447	0.558	0.388	-0.411168	2.27883		2.69			2.27883
ribonucleoprotein p18, mitochondrial precursor,putative [Leishmania mexicana MHOM/GT/2001/U1103]	gi|322489787 (+3)	0.51	0	0	0	0	0	2.69	0	0.796	0.796	0.530667	-0.275178	2.41482		2.69			2.41482
putative calreticulin [Leishmania mexicana MHOM/GT/2001/U1103]	gi|322494024 (+1)	0.019	0	0	0	0	0	2.69	0.0735	0.328	0.328	0.243167	-0.614096	2.0759		2.69			2.0759
putative reiske iron-sulfur protein precursor [Leishmania mexicana MHOM/GT/2001/U1103]	gi|322495399 (+1)	0.4	0	0	0	0	0	2.69	0	0.323	0.323	0.215333	-0.666889	2.02311		2.69			2.02311
isopentenyl-diphosphate delta-isomerase,putative [Leishmania mexicana MHOM/GT/2001/U1103]	gi|322495776 (+1)	0.00047	0	0	0	0	0	2.69	0.379	0.272	0.494	0.381667	-0.418316	2.27168		2.69			2.27168
reticulon domain protein, 22 kDa potentially aggravating protein (paple22) [Leishmania mexicana MHOM/GT/2001/U1103]	gi|322493644 (+1)	0.19	0	0	0	0	0	2.69	0.15	0.751	0.323	0.408	-0.38934	2.30066		2.69			2.30066
galactokinase-like protein [Leishmania mexicana MHOM/GT/2001/U1103]	gi|322495520 (+1)	0.027	0	0	0	0	0	2.69	0.0615	0.27	0.27	0.2005	-0.697886	1.99211		2.69			1.99211
putative ribokinase [Leishmania mexicana MHOM/GT/2001/U1103]	gi|322492859 (+1)	0.011	0	0	0	0	0	2.69	0.196	0.307	0.563	0.355333	-0.449364	2.24064		2.69			2.24064
putative mevalonate kinase [Leishmania mexicana MHOM/GT/2001/U1103]	gi|322493823 (+1)	0.09	0	0	0	0	0	2.69	0	0.391	0.281	0.224	-0.649752	2.04025		2.69			2.04025
oligosaccharyl transferase-like protein [Leishmania mexicana MHOM/GT/2001/U1103]	gi|322495359 (+5)	0.023	0	0	0	0	0	2.69	0.0339	0.0689	0.105	0.0692667	-1.15948	1.53052		2.69			1.53052
glycerol-3-phosphate dehydrogenase [NAD+],glycosomal/mitochondrial [Leishmania mexicana MHOM/GT/2001/U1103]	gi|322489115 (+1)	0.14	0	0	0	0	0	2.69	0.084	0.084	0.381	0.183	-0.737549	1.95245		2.69			1.95245
metallo-peptidase, Clan ME, Family M16 [Leishmania mexicana MHOM/GT/2001/U1103]	gi|322489517 (+1)	0.49	0	0	0	0	0	2.69	0	0.0568	0.18	0.0789333	-1.10274	1.58726		2.69			1.58726
putative serine carboxypeptidase (CBP1) [Leishmania mexicana MHOM/GT/2001/U1103]	gi|322490293 (+1)	0.01	0	0	0	0	0	2.69	0.0634	0.203	0.131	0.132467	-0.877893	1.81211		2.69			1.81211
transmembrane/endomembrane-like protein [Leishmania mexicana MHOM/GT/2001/U1103]	gi|322495173 (+1)	0.052	0	0	0	0	0	2.69	0.0462	0.0946	0.198	0.112933	-0.947178	1.74282		2.69			1.74282
putative glucosamine-6-phosphate deaminase [Leishmania mexicana MHOM/GT/2001/U1103]	gi|322494424 (+1)	0.041	0	0	0	0	0	2.69	0.105	0.49	0.221	0.272	-0.565431	2.12457		2.69			2.12457
putative fatty acid elongase [Leishmania mexicana MHOM/GT/2001/U1103]	gi|322489667 (+1)	0.15	0	0	0	0	0	2.69	0	0.214	0.214	0.142667	-0.845677	1.84432		2.69			1.84432
putative glucose regulated protein 94 [Leishmania mexicana MHOM/GT/2001/U1103]	gi|322488710 (+1)	0.079	0	0	0	0	0	2.69	0	0.117	0.117	0.078	-1.10791	1.58209		2.69			1.58209
threonine ammonia-lyase [Leishmania mexicana MHOM/GT/2001/U1103]	gi|322488308 (+1)	0.28	0	0	0	0	0	2.69	0	0.0892	0.533	0.2074	-0.683191	2.00681		2.69			2.00681
putative cation-transporting ATPase [Leishmania mexicana MHOM/GT/2001/U1103]	gi|322488480 (+1)	0.42	0	0	0	0	0	2.69	0	0.0233	0.0472	0.0235	-1.62893	1.06107		2.69			1.06107
peptidase T, putative, metallo-peptidase, ClanMH,family M20B [Leishmania mexicana MHOM/GT/2001/U1103]	gi|322490115 (+1)	0.043	0	0	0	0	0	2.69	0.0704	0.227	0.0704	0.1226	-0.91151	1.77849		2.69			1.77849
putative lectin [Leishmania mexicana MHOM/GT/2001/U1103]	gi|322489497 (+1)	0.15	0	0	0	0	0	2.69	0	0.133	0.133	0.0886667	-1.05224	1.63776		2.69			1.63776
putative fructose-1,6-bisphosphatase, cytosolic [Leishmania mexicana MHOM/GT/2001/U1103]	gi|322488101 (+1)	0.079	0	0	0	0	0	2.69	0	0.196	0.196	0.130667	-0.883835	1.80616		2.69			1.80616
conserved SNF-7-like protein [Leishmania mexicana MHOM/GT/2001/U1103]	gi|322495306 (+1)	0.1	0	0	0	0	0	2.69	0	0	0	0	0	2.69		2.69			2.69
putative prohibitin [Leishmania mexicana MHOM/GT/2001/U1103]	gi|322495262 (+1)	0.079	0	0	0	0	0	2.69	0	0.215	0.215	0.143333	-0.843653	1.84635		2.69			1.84635
amp deaminase-like protein [Leishmania mexicana MHOM/GT/2001/U1103]	gi|322489528 (+1)	0.0042	0	0	0	0	0	2.69	0.0178	0.0178	0.0358	0.0238	-1.62342	1.06658		2.69			1.06658
putative vacuolar type h+ ATPase subunit [Leishmania mexicana MHOM/GT/2001/U1103]	gi|322491875 (+1)	0.14	0	0	0	0	0	2.69	0	0.439	0.2	0.213	-0.67162	2.01838		2.69			2.01838
SEC61-like (pretranslocation process) protein,putative [Leishmania mexicana MHOM/GT/2001/U1103]	gi|322489303 (+1)	0.13	0	0	0	0	0	2.69	0	0.125	0.0608	0.0619333	-1.20808	1.48192		2.69			1.48192
6-phosphogluconolactonase [Leishmania mexicana MHOM/GT/2001/U1103]	gi|322492815 (+1)	0.13	0	0	0	0	0	2.69	0	0	0	0	0	2.69		2.69			2.69
putative adenylate kinase [Leishmania mexicana MHOM/GT/2001/U1103]	gi|322490716 (+1)	0.13	0	0	0	0	0	2.69	0	0.134	0.285	0.139667	-0.854907	1.83509		2.69			1.83509
putative fatty acid elongase [Leishmania mexicana MHOM/GT/2001/U1103]	gi|322489669 (+1)	0.13	0	0	0	0	0	2.69	0	0.134	0.285	0.139667	-0.854907	1.83509		2.69			1.83509
putative adenylate kinase [Leishmania mexicana MHOM/GT/2001/U1103]	gi|322491618 (+1)	0.44	0.879	0.371	1.86	1.03667	0.0156391	2.70564	0.523	0.523	0.879	0.641667	-0.192691	2.49731		2.70564			2.49731
putative iron superoxide dismutase [Leishmania mexicana MHOM/GT/2001/U1103]	gi|322494274 (+1)	0.28	0.77	1.04	1.36	1.05667	0.023938	2.71394	0.77	2.13	1.72	1.54	0.187521	2.87752		2.71394			2.87752
heat shock protein 70-related protein [Leishmania mexicana MHOM/GT/2001/U1103]	gi|322492667 (+1)	0.054	0.971	0.971	1.26	1.06733	0.0283001	2.7183	0.503	0.645	0.801	0.649667	-0.187309	2.50269		2.7183			2.50269
putative heat shock protein [Leishmania mexicana MHOM/GT/2001/U1103]	gi|322490382 (+1)	0.78	0.519	1.08	1.65	1.083	0.0346285	2.72463	0.417	0.873	0.873	0.721	-0.142065	2.54794		2.72463			2.54794
S-adenosylmethionine synthetase [Leishmania mexicana MHOM/GT/2001/U1103]	gi|322493742 (+1)	0.71	0.247	0.801	2.25	1.09933	0.0411294	2.73113	0.159	1.25	0.342	0.583667	-0.233835	2.45616		2.73113			2.45616
putative ubiquitin-conjugating enzyme e2 [Leishmania mexicana MHOM/GT/2001/U1103]	gi|322495376 (+1)	0.66	0.738	0.738	2.02	1.16533	0.0664502	2.75645	0.446	0.738	0.738	0.640667	-0.193368	2.49663		2.75645			2.49663
putative nucleoside transporter 1 [Leishmania mexicana MHOM/GT/2001/U1103]	gi|322490778 (+1)	0.83	0.697	0.799	2.05	1.182	0.0726175	2.76262	0.423	1.56	1.88	1.28767	0.109803	2.7998		2.76262			2.7998
putative cystathione gamma lyase [Leishmania mexicana MHOM/GT/2001/U1103]	gi|322495569 (+1)	0.63	1.04	1.19	1.36	1.19667	0.0779732	2.76797	0.902	0.771	0.902	0.858333	-0.066344	2.62366		2.76797			2.62366
RNA-binding protein, putative, UPB1 [Leishmania mexicana MHOM/GT/2001/U1103]	gi|322492343 (+3)	0.37	0.365	3.06	0.365	1.26333	0.101518	2.79152	0.365	0	0	0.121667	-0.914828	1.77517		2.79152			1.77517
GP63, leishmanolysin [Leishmania mexicana MHOM/GT/2001/U1103]	gi|322489112 (+1)	0.0078	1.23	1.35	1.23	1.27	0.103804	2.7938	2.5	1.73	2.01	2.08	0.318063	3.00806		2.7938			3.00806
putative eukaryotic initiation factor 5a [Leishmania mexicana MHOM/GT/2001/U1103]	gi|322492367 (+4)	1	0.677	1.37	1.81	1.28567	0.109128	2.79913	0.677	1.37	1.81	1.28567	0.109128	2.79913		2.79913			2.79913
putative calcium motive p-type ATPase [Leishmania mexicana MHOM/GT/2001/U1103]	gi|322495453 (+1)	0.1	0.823	1.32	1.74	1.29433	0.112046	2.80205	0.78	0.579	0.913	0.757333	-0.120713	2.56929		2.80205			2.56929
putative acetyl-CoA synthetase [Leishmania mexicana MHOM/GT/2001/U1103]	gi|322491947 (+1)	0.23	0.859	1.38	1.81	1.34967	0.130227	2.82023	1.1	1.38	1.59	1.35667	0.132473	2.82247		2.82023			2.82247
protein tyrosine phosphatase-like protein [Leishmania mexicana MHOM/GT/2001/U1103]	gi|322489939 (+1)	0.21	0.89	2.05	1.22	1.38667	0.141972	2.83197	0.612	0.89	1.6	1.034	0.0145205	2.70452		2.83197			2.70452
surface antigen-like protein [Leishmania mexicana MHOM/GT/2001/U1103]	gi|322488233 (+1)	0.14	1.08	1.56	1.56	1.4	0.146128	2.83613	1.31	1.08	1.31	1.23333	0.0910805	2.78108		2.83613			2.78108
pyruvate kinase, partial [Leishmania mexicana MHOM/GT/2001/U1103]	gi|322495257 (+1)	0.11	0.547	1.39	2.32	1.419	0.151982	2.84198	0	0.547	0.547	0.364667	-0.438104	2.2519		2.84198			2.2519
kinetoplastid membrane protein-11 [Leishmania mexicana MHOM/GT/2001/U1103]	gi|322495468 (+3)	0.82	0.706	0.306	3.96	1.65733	0.21941	2.90941	0.706	1.23	1.23	1.05533	0.0233897	2.71339		2.90941			2.71339
alpha tubulin [Leishmania mexicana MHOM/GT/2001/U1103]	gi|322489468 (+3)	0.9	1.46	1.89	1.89	1.74667	0.24221	2.93221	1.33	1.6	2.96	1.96333	0.292994	2.98299		2.93221			2.98299
putative rab1 small GTP-binding protein [Leishmania mexicana MHOM/GT/2001/U1103]	gi|322489180 (+1)	0.33	1.44	1.77	2.14	1.78333	0.251233	2.94123	0.663	1.15	1.15	0.987667	-0.0053896	2.68461		2.94123			2.68461
enolase [Leishmania mexicana MHOM/GT/2001/U1103]	gi|322489720 (+1)	0.43	1.29	1.62	2.46	1.79	0.252853	2.94285	1.45	2.7	2.97	2.37333	0.375359	3.06536		2.94285			3.06536
putative ADP ribosylation factor 3 [Leishmania mexicana MHOM/GT/2001/U1103]	gi|322488694 (+1)	0.98	0.852	1.52	3	1.79067	0.253015	2.94301	0.852	1.94	1.94	1.57733	0.197923	2.88792		2.94301			2.88792
putative rab-GDP dissociation inhibitor [Leishmania mexicana MHOM/GT/2001/U1103]	gi|322488565 (+1)	0.14	0.665	2.15	2.58	1.79833	0.25487	2.94487	0.665	0.563	0.775	0.667667	-0.17544	2.51456		2.94487			2.51456
putative protein kinase [Leishmania mexicana MHOM/GT/2001/U1103]	gi|322492535 (+1)	0.98	1.36	1.19	2.88	1.81	0.257679	2.94768	0.535	2.13	2.37	1.67833	0.224878	2.91488		2.94768			2.91488
putative ADP-ribosylation factor [Leishmania mexicana MHOM/GT/2001/U1103]	gi|322494043 (+1)	0.18	1.16	2.43	1.94	1.84333	0.265604	2.9556	0.361	0.588	0.852	0.600333	-0.221608	2.46839		2.9556			2.46839
putative endoribonuclease L-PSP (pb5) [Leishmania mexicana MHOM/GT/2001/U1103]	gi|322491882 (+1)	0.64	2	2	2	2	0.30103	2.99103	0.732	1.5	2	1.41067	0.149424	2.83942		2.99103			2.83942
actin [Leishmania mexicana]	gi|241994884 (+3)	0.3	1.66	2.34	2.09	2.03	0.307496	2.9975	1.66	1.12	1.47	1.41667	0.151268	2.84127		2.9975			2.84127
putative small GTP-binding protein Rab1 [Leishmania mexicana MHOM/GT/2001/U1103]	gi|322492893 (+1)	0.33	1.01	3.67	2.53	2.40333	0.380814	3.07081	0.323	1.32	1.66	1.101	0.0417873	2.73179		3.07081			2.73179
putative long chain fatty Acyl CoA synthetase [Leishmania mexicana MHOM/GT/2001/U1103]	gi|322487913 (+1)	0.017	2.37	3.19	3.01	2.85667	0.45586	3.14586	1.49	1.6	1.84	1.64333	0.215726	2.90573		3.14586			2.90573
putative polyubiquitin [Leishmania mexicana MHOM/GT/2001/U1103]	gi|322488997 (+7)	0.19	4.28	1.3	3.29	2.95667	0.470802	3.1608	1.3	1.3	1.3	1.3	0.113943	2.80394		3.1608			2.80394
universal minicircle sequence binding protein,putative [Leishmania mexicana MHOM/GT/2001/U1103]	gi|322490742 (+1)	0.54	4.39	3.24	2.33	3.32	0.521138	3.21114	2.33	1.62	3.24	2.39667	0.379608	3.06961		3.21114			3.06961
elongation factor 2 [Leishmania mexicana MHOM/GT/2001/U1103]	gi|322490597 (+1)	0.33	1.98	4.31	3.96	3.41667	0.533603	3.2236	2.3	2.3	1.98	2.19333	0.341105	3.0311		3.2236			3.0311
tryparedoxin peroxidase [Leishmania mexicana MHOM/GT/2001/U1103]	gi|322489864 (+1)	0.92	3.06	5.17	3.06	3.76333	0.575573	3.26557	3.06	3.06	6.1	4.07333	0.60995	3.29995		3.26557			3.29995
heat shock protein 70, partial [Leishmania mexicana]	gi|281426622	0.93	0	0	12.3	4.1	0.612784	3.30278	0	8.09	10.7	6.26333	0.796806	3.48681		3.30278			3.48681
hydrophilic acylated surface protein a [Leishmania mexicana MHOM/GT/2001/U1103]	gi|322491976 (+1)	0.94	1.24	1.24	10.3	4.26	0.62941	3.31941	1.24	4.03	10.3	5.19	0.715167	3.40517		3.31941			3.40517
heat shock protein 83-1 [Leishmania mexicana MHOM/GT/2001/U1103]	gi|322494527 (+5)	0.74	2.04	8.64	6.3	5.66	0.752816	3.44282	2.17	2.71	6.3	3.72667	0.571321	3.26132		3.44282			3.26132
i/6 autoantigen-like protein [Leishmania mexicana MHOM/GT/2001/U1103]	gi|322491838 (+1)	0.31	4.87	3.47	9.11	5.81667	0.764674	3.45467	1.59	2.4	4.87	2.95333	0.470312	3.16031		3.45467			3.16031
nucleoside diphosphate kinase b [Leishmania mexicana MHOM/GT/2001/U1103]	gi|322494390 (+3)	0.5	4.25	3.37	9.98	5.86667	0.768391	3.45839	1.51	8.13	8.13	5.92333	0.772566	3.46257		3.45839			3.46257
putative P-type H+-ATPase [Leishmania mexicana MHOM/GT/2001/U1103]	gi|322490396 (+1)	0.45	4.6	6.34	8.1	6.34667	0.802546	3.49255	3.28	4.91	5.24	4.47667	0.650955	3.34095		3.49255			3.34095
calpain-like cysteine peptidase, Clan CA, family C2 [Leishmania mexicana MHOM/GT/2001/U1103]	gi|322491427 (+1)	0.03	9.65	6.4	6.4	7.48333	0.874095	3.5641	3.29	6.4	6.4	5.36333	0.729435	3.41943		3.5641			3.41943
cyclophilin a [Leishmania mexicana MHOM/GT/2001/U1103]	gi|322492386 (+1)	0.082	6.2	12.9	7.49	8.86333	0.947597	3.6376	9.01	9.01	7.49	8.50333	0.929589	3.61959		3.6376			3.61959
putative P-type H+-ATPase [Leishmania mexicana MHOM/GT/2001/U1103]	gi|322490397 (+1)	0.46	5.37	7.58	15.1	9.35	0.970812	3.66081	3.87	6.85	8.11	6.27667	0.797729	3.48773		3.66081			3.48773
calpain-like cysteine peptidase, Clan CA, family C2 [Leishmania mexicana MHOM/GT/2001/U1103]	gi|322491430 (+1)	0.97	8.39	16.3	10.5	11.73	1.0693	3.7593	8.39	16.3	8.39	11.0267	1.04244	3.73244		3.7593			3.73244
putative heat-shock protein hsp70 [Leishmania mexicana MHOM/GT/2001/U1103]	gi|322493365 (+1)	0.41	10.8	14.5	20.2	15.1667	1.18089	3.87089	5.89	8.44	15.9	10.0767	1.00332	3.69332		3.87089			3.69332
elongation factor 1-alpha [Leishmania mexicana MHOM/GT/2001/U1103]	gi|322490098 (+5)	0.35	14.1	17.3	16.2	15.8667	1.20049	3.89049	11.4	14.1	12.3	12.6	1.10037	3.79037		3.89049			3.79037

## Sheet: GP63WTvsLow
	Norrmalization formula: |log10.emPai| = Y+ log10.emPai(detected Protein) where Y is a constant defined by the minimum log10.emPai value of both groups
		GP63WT						GP63Low							Constant value = minimum value of log10 of emPai values of both groups
Bio View:Identified Proteins (366/628)	Accession #	05-EXO WT1	07-EXO WT2	07-Sample WT	average	log10	Normalized log10 of emPai values	09-EXO 1.9 R1	11-EXO 1.9 R2	05-Sample 1.9R (R)	average	log10	Normalized log10 of emPai values
putative dynein heavy chain [Leishmania mexicana MHOM/GT/2001/U1103]	gi|322492393 (+1)	0	0	0.0121	0.00403333	-2.39434	-0.00433588	0.0121	0	0.0121	0.00806667	-2.09331	0.296694
putative calpain-like cysteine peptidase, partial [Leishmania mexicana MHOM/GT/2001/U1103]	gi|322492866 (+1)	0	0	0.0121	0.00403333	-2.39434	-0.00433588	0	0	0.0366	0.0122	-1.91364	0.47636
putative calpain-like cysteine peptidase [Leishmania mexicana MHOM/GT/2001/U1103]	gi|322492867 (+1)	0.00663	0	0.00663	0.00442	-2.35458	0.0354223	0.00663	0.02	0.0268	0.01781	-1.74934	0.640664
putative dynein heavy chain [Leishmania mexicana MHOM/GT/2001/U1103]	gi|322489595 (+1)	0	0.00611	0.0123	0.00613667	-2.21207	0.177933	0.00611	0	0.0309	0.0123367	-1.9088	0.481198
putative calcium channel protein [Leishmania mexicana MHOM/GT/2001/U1103]	gi|322494882 (+1)	0.0112	0	0.0112	0.00746667	-2.12687	0.263127	0.0112	0.0112	0.0572	0.0265333	-1.57621	0.813792
proteasome regulatory non-ATP-ase subunit 2,putative [Leishmania mexicana MHOM/GT/2001/U1103]	gi|322493258 (+1)	0	0	0.0302	0.0100667	-1.99711	0.392886	0.0302	0	0.0302	0.0201333	-1.69608	0.693916
putative mitotubule-associated protein Gb4 [Leishmania mexicana MHOM/GT/2001/U1103]	gi|322492739 (+1)	0.0203	0	0.0101	0.0101333	-1.99425	0.395752	0.0101	0	0.0101	0.00673333	-2.17177	0.21823
putative kinesin [Leishmania mexicana MHOM/GT/2001/U1103]	gi|322490068 (+7)	0.0117	0.0117	0.0117	0.0117	-1.93181	0.458186	0.0117	0.0234	0.0117	0.0156	-1.80688	0.583125
putative calpain-like cysteine peptidase [Leishmania mexicana MHOM/GT/2001/U1103]	gi|322488031 (+1)	0	0.0368	0	0.0122667	-1.91127	0.478727	0.155	0.0749	0.155	0.1283	-0.891773	1.49823
vacuolar proton translocating ATPase subunit A,putative [Leishmania mexicana MHOM/GT/2001/U1103]	gi|322492044 (+1)	0	0.0372	0	0.0124	-1.90658	0.483422	0	0.0372	0.116	0.0510667	-1.29186	1.09814
putative protein kinase [Leishmania mexicana MHOM/GT/2001/U1103]	gi|322494273 (+1)	0	0	0.046	0.0153333	-1.81436	0.575637	0.0941	0	0.0941	0.0627333	-1.2025	1.1875
putative carbamoyl-phosphate synthase [Leishmania mexicana MHOM/GT/2001/U1103]	gi|322489977 (+1)	0	0.0318	0.0158	0.0158667	-1.79951	0.590486	0	0	0.0318	0.0106	-1.97469	0.415306
stress-induced protein sti1 [Leishmania mexicana MHOM/GT/2001/U1103]	gi|322488886 (+1)	0	0.0527	0	0.0175667	-1.75531	0.634689	0.0527	0	0.0527	0.0351333	-1.45428	0.935719
putative myosin heavy chain [Leishmania mexicana MHOM/GT/2001/U1103]	gi|322494480 (+1)	0	0	0.0555	0.0185	-1.73283	0.657172	0.0555	0	0.0843	0.0466	-1.33161	1.05839
mitochondrial processing peptidase, beta subunit,putative,metallo-peptidase, Clan ME, Family M16 [Leishmania mexicana MHOM/GT/2001/U1103]	gi|322495384 (+1)	0	0.06	0	0.02	-1.69897	0.69103	0	0	0.594	0.198	-0.703335	1.68667
putative cAMP specific phosphodiesterase [Leishmania mexicana MHOM/GT/2001/U1103]	gi|322489903 (+1)	0	0	0.0638	0.0212667	-1.6723	0.717699	0.0638	0	0.204	0.0892667	-1.04931	1.34069
phospholipid transporting ATPase-like protein,putative [Leishmania mexicana MHOM/GT/2001/U1103]	gi|322488996 (+1)	0.0364	0.012	0.0241	0.0241667	-1.61678	0.773217	0	0.012	0.012	0.008	-2.09691	0.29309
ABC transporter-like protein [Leishmania mexicana MHOM/GT/2001/U1103]	gi|322491903 (+1)	0	0	0.074	0.0246667	-1.60789	0.78211	0	0	0.0999	0.0333	-1.47756	0.912444
aldose 1-epimerase-like protein [Leishmania mexicana MHOM/GT/2001/U1103]	gi|322495345 (+1)	0	0	0.0786	0.0262	-1.5817	0.808301	0	0.0786	0.163	0.0805333	-1.09402	1.29598
stomatin-like protein [Leishmania mexicana MHOM/GT/2001/U1103]	gi|322488215 (+1)	0	0	0.0829	0.0276333	-1.55857	0.831433	0	0	0.375	0.125	-0.90309	1.48691
putative protein kinase [Leishmania mexicana MHOM/GT/2001/U1103]	gi|322492716 (+1)	0.0287	0	0.0583	0.029	-1.5376	0.852398	0.0287	0	0.152	0.0602333	-1.22016	1.16984
putative fatty acid elongase [Leishmania mexicana MHOM/GT/2001/U1103]	gi|322489668 (+1)	0	0.102	0	0.034	-1.46852	0.921479	0	0	0.214	0.0713333	-1.14671	1.24329
putative protein kinase [Leishmania mexicana MHOM/GT/2001/U1103]	gi|322495107 (+1)	0	0	0.102	0.034	-1.46852	0.921479	0	0.0329	0.102	0.0449667	-1.34711	1.04289
putative proteasome alpha 3 subunit [Leishmania mexicana MHOM/GT/2001/U1103]	gi|322489631 (+1)	0	0.103	0	0.0343333	-1.46428	0.925716	0.216	0	0.341	0.185667	-0.731266	1.65873
putative NADH-cytochrome b5 reductase [Leishmania mexicana MHOM/GT/2001/U1103]	gi|322491771 (+1)	0	0.104	0	0.0346667	-1.46009	0.929912	0	0	0.104	0.0346667	-1.46009	0.929912
myosin heavy chain kinase c-like protein [Leishmania mexicana MHOM/GT/2001/U1103]	gi|322492362 (+1)	0.0365	0.0365	0.0365	0.0365	-1.43771	0.952293	0.0553	0.0181	0.0553	0.0429	-1.36754	1.02246
putative chaperonin alpha subunit [Leishmania mexicana MHOM/GT/2001/U1103]	gi|322494425 (+1)	0	0.0553	0.0553	0.0368667	-1.43337	0.956634	0.0553	0	0.175	0.0767667	-1.11483	1.27517
putative calpain-like cysteine peptidase [Leishmania mexicana MHOM/GT/2001/U1103]	gi|322493807 (+1)	0	0.0365	0.0744	0.0369667	-1.43219	0.95781	0.0744	0	0.114	0.0628	-1.20204	1.18796
putative cytochrome c1, heme protein, mitochondrial precursor [Leishmania mexicana MHOM/GT/2001/U1103]	gi|322488373 (+1)	0	0.111	0	0.037	-1.4318	0.958202	0	0.111	0.234	0.115	-0.939302	1.4507
putative protein kinase [Leishmania mexicana MHOM/GT/2001/U1103]	gi|322488462 (+1)	0.0705	0	0.0465	0.039	-1.40894	0.981065	0	0	0.0465	0.0155	-1.80967	0.580332
cysteine peptidase, Clan CA, family C19,putative [Leishmania mexicana MHOM/GT/2001/U1103]	gi|322488552 (+1)	0	0.0817	0.0401	0.0406	-1.39147	0.998526	0.0401	0.0401	0.0817	0.0539667	-1.26787	1.12213
putative clathrin heavy chain [Leishmania mexicana MHOM/GT/2001/U1103]	gi|322490744 (+1)	0	0.017	0.106	0.041	-1.38722	1.00278	0	0	0.0518	0.0172667	-1.76279	0.627209
xanthine phosphoribosyltransferase [Leishmania mexicana MHOM/GT/2001/U1103]	gi|322491569 (+1)	0	0	0.125	0.0416667	-1.38021	1.00979	0	0	0.125	0.0416667	-1.38021	1.00979
protein disulfide isomerase [Leishmania mexicana MHOM/GT/2001/U1103]	gi|322491291 (+1)	0	0.13	0	0.0433333	-1.36318	1.02682	0.13	0.276	0.13	0.178667	-0.747956	1.64204
cysteine peptidase, Clan CA, family C12,putative [Leishmania mexicana MHOM/GT/2001/U1103]	gi|322492312 (+1)	0	0	0.132	0.044	-1.35655	1.03345	0.281	0.132	0.281	0.231333	-0.635762	1.75424
putative isoleucyl-tRNA synthetase [Leishmania mexicana MHOM/GT/2001/U1103]	gi|322491156 (+1)	0	0.0797	0.0525	0.0440667	-1.35589	1.03411	0	0	0.0525	0.0175	-1.75696	0.633038
putative protein tyrosine phosphatase [Leishmania mexicana MHOM/GT/2001/U1103]	gi|322488138 (+1)	0	0	0.133	0.0443333	-1.35327	1.03673	0	0	0.133	0.0443333	-1.35327	1.03673
putative glucosamine-fructose-6-phosphate aminotransferase [Leishmania mexicana MHOM/GT/2001/U1103]	gi|322488329 (+1)	0.0447	0.0447	0.0447	0.0447	-1.34969	1.04031	0.0447	0	0.0447	0.0298	-1.52578	0.864216
putative threonine synthase [Leishmania mexicana MHOM/GT/2001/U1103]	gi|322489635 (+1)	0.0442	0.0903	0	0.0448333	-1.3484	1.0416	0	0	0	0	0	2.39
vacuolar protein sorting-associated protein 4 [Leishmania mexicana MHOM/GT/2001/U1103]	gi|322488532 (+1)	0	0	0.136	0.0453333	-1.34358	1.04642	0.0657	0.0657	0.136	0.0891333	-1.04996	1.34004
putative guanine deaminase [Leishmania mexicana MHOM/GT/2001/U1103]	gi|322488697 (+1)	0	0	0.138	0.046	-1.33724	1.05276	0	0	0.0667	0.0222333	-1.653	0.737005
putative glucose-regulated protein 78 [Leishmania mexicana MHOM/GT/2001/U1103]	gi|322493205 (+1)	0	0.0456	0.0932	0.0462667	-1.33473	1.05527	0	0	0.366	0.122	-0.91364	1.47636
putative ATPase alpha subunit [Leishmania mexicana MHOM/GT/2001/U1103]	gi|322488161 (+5)	0	0.107	0.0523	0.0531	-1.27491	1.11509	0	0.165	1.5	0.555	-0.255707	2.13429
putative ATP synthase, epsilon chain [Leishmania mexicana MHOM/GT/2001/U1103]	gi|322493750 (+1)	0	0	0.168	0.056	-1.25181	1.13819	0	0	0.858	0.286	-0.543634	1.84637
putative ATP-dependent RNA helicase [Leishmania mexicana MHOM/GT/2001/U1103]	gi|322495556 (+1)	0	0	0.172	0.0573333	-1.24159	1.14841	0.0323	0	0.136	0.0561	-1.25104	1.13896
putative asparagine synthetase a [Leishmania mexicana MHOM/GT/2001/U1103]	gi|322492625 (+1)	0	0	0.172	0.0573333	-1.24159	1.14841	0.0826	0	0.172	0.0848667	-1.07126	1.31874
putative ubiquitin-activating enzyme e1 [Leishmania mexicana MHOM/GT/2001/U1103]	gi|322491931 (+1)	0.0574	0.0574	0.0574	0.0574	-1.24109	1.14891	0.0574	0.0283	0.0574	0.0477	-1.32148	1.06852
putative arginyl-tRNA synthetase [Leishmania mexicana MHOM/GT/2001/U1103]	gi|322492952 (+1)	0	0.0419	0.131	0.0576333	-1.23933	1.15067	0	0	0.131	0.0436667	-1.35985	1.03015
putative chaperone protein DNAj [Leishmania mexicana MHOM/GT/2001/U1103]	gi|322491221 (+1)	0	0.0873	0.0873	0.0582	-1.23508	1.15492	0.0873	0.0873	0.0873	0.0873	-1.05899	1.33101
metallo-peptidase, Clan MF, Family M17 [Leishmania mexicana MHOM/GT/2001/U1103]	gi|322489262 (+1)	0	0.118	0.0575	0.0585	-1.23284	1.15716	0.0575	0.0575	0.118	0.0776667	-1.10977	1.28023
sterol demethylase [Leishmania mexicana]	gi|255090724 (+2)	0.0606	0.125	0	0.0618667	-1.20854	1.18146	0.125	0	0.125	0.0833333	-1.07918	1.31082
putative glyceraldehyde 3-phosphate dehydrogenase,cytosolic [Leishmania mexicana MHOM/GT/2001/U1103]	gi|322490822 (+1)	0	0.0929	0.0929	0.0619333	-1.20808	1.18192	0	0	0.194	0.0646667	-1.18932	1.20068
d-isomer specific 2-hydroxyacid dehydrogenase-like protein [Leishmania mexicana MHOM/GT/2001/U1103]	gi|322494981 (+3)	0.192	0	0	0.064	-1.19382	1.19618	0.693	0.192	0	0.295	-0.530178	1.85982
putative eukaryotic translation release factor [Leishmania mexicana MHOM/GT/2001/U1103]	gi|322492988 (+1)	0.0647	0.0647	0.0647	0.0647	-1.1891	1.2009	0.0647	0	0.134	0.0662333	-1.17892	1.21108
metallo-peptidase, Clan ME, Family M16 [Leishmania mexicana MHOM/GT/2001/U1103]	gi|322491511 (+1)	0	0.132	0.0638	0.0652667	-1.18531	1.20469	0	0.0638	0.132	0.0652667	-1.18531	1.20469
putative RNA-binding protein [Leishmania mexicana MHOM/GT/2001/U1103]	gi|322488102 (+1)	0.0989	0.0989	0	0.0659333	-1.18089	1.20911	0.0989	0	0.208	0.1023	-0.990124	1.39988
putative serine/threonine protein phosphatase catalytic subunit [Leishmania mexicana MHOM/GT/2001/U1103]	gi|322493146 (+1)	0	0	0.201	0.067	-1.17393	1.21607	0	0	0.201	0.067	-1.17393	1.21607
proteasome regulatory non-ATPase subunit,putative [Leishmania mexicana MHOM/GT/2001/U1103]	gi|322488775 (+1)	0	0.102	0.102	0.068	-1.16749	1.22251	0.102	0.0328	0.254	0.1296	-0.887395	1.50261
putative aconitase [Leishmania mexicana MHOM/GT/2001/U1103]	gi|322490299 (+1)	0.068	0.068	0.068	0.068	-1.16749	1.22251	0.068	0	0.068	0.0453333	-1.34358	1.04642
dnaj chaperone-like protein [Leishmania mexicana MHOM/GT/2001/U1103]	gi|322494587 (+1)	0.0521	0.0521	0.107	0.0704	-1.15243	1.23757	0.0521	0.0521	0.107	0.0704	-1.15243	1.23757
phosphate-Repressible Phosphate Permease-like protein, partial [Leishmania mexicana MHOM/GT/2001/U1103]	gi|322489065 (+1)	0	0	0.213	0.071	-1.14874	1.24126	0	0	0.38	0.126667	-0.897338	1.49266
putative ATP-dependent DEAD-box RNA helicase [Leishmania mexicana MHOM/GT/2001/U1103]	gi|322495292 (+1)	0	0.147	0.071	0.0726667	-1.13866	1.25134	0	0	0.147	0.049	-1.3098	1.0802
putative ubiquitin-conjugating enzyme protein [Leishmania mexicana MHOM/GT/2001/U1103]	gi|322494186 (+1)	0	0.11	0.11	0.0733333	-1.1347	1.2553	0.11	0.11	0.233	0.151	-0.821023	1.56898
proteasome regulatory ATPase subunit [Leishmania mexicana MHOM/GT/2001/U1103]	gi|322491030 (+1)	0	0.15	0.0722	0.0740667	-1.13038	1.25962	0.15	0	0.0722	0.0740667	-1.13038	1.25962
putative surface antigen, partial [Leishmania mexicana MHOM/GT/2001/U1103]	gi|322489404 (+3)	0.0439	0.0898	0.0898	0.0745	-1.12784	1.26216	0.0439	0.0439	0.0439	0.0439	-1.35754	1.03246
metallo-peptidase, Clan ME, Family M16 [Leishmania mexicana MHOM/GT/2001/U1103]	gi|322494073 (+1)	0.0557	0.0846	0.0846	0.0749667	-1.12513	1.26487	0.0275	0.0275	0.0846	0.0465333	-1.33224	1.05776
putative ABC transporter [Leishmania mexicana MHOM/GT/2001/U1103]	gi|322489846 (+1)	0.0391	0.0797	0.122	0.0802667	-1.09546	1.29454	0.0391	0	0.122	0.0537	-1.27003	1.11997
histone H2A [Leishmania mexicana]	gi|27977614 (+7)	0.243	0	0	0.081	-1.09151	1.29849	0.544	0	0.919	0.487667	-0.311877	2.07812
putative nucleoside transporter 1 [Leishmania mexicana MHOM/GT/2001/U1103]	gi|322489873 (+1)	0.0605	0.0605	0.125	0.082	-1.08619	1.30381	0	0	0.0605	0.0201667	-1.69537	0.694634
putative U-box domain protein [Leishmania mexicana MHOM/GT/2001/U1103]	gi|322488708 (+1)	0.049	0.049	0.154	0.084	-1.07572	1.31428	0.049	0	0.211	0.0866667	-1.06215	1.32785
putative gamma-glutamylcysteine synthetase [Leishmania mexicana MHOM/GT/2001/U1103]	gi|322490412 (+1)	0.0849	0.0416	0.13	0.0855	-1.06803	1.32197	0.0416	0	0.13	0.0572	-1.2426	1.1474
acidocalcisomal pyrophosphatase [Leishmania mexicana MHOM/GT/2001/U1103]	gi|322489221 (+1)	0.0641	0.132	0.0641	0.0867333	-1.06181	1.32819	0.0641	0	0	0.0213667	-1.67026	0.719737
putative GTP-binding protein [Leishmania mexicana MHOM/GT/2001/U1103]	gi|322488561 (+1)	0.0425	0.133	0.0868	0.0874333	-1.05832	1.33168	0.133	0.0425	0.133	0.102833	-0.987866	1.40213
putative serine hydroxymethyltransferase [Leishmania mexicana MHOM/GT/2001/U1103]	gi|322489737 (+1)	0.0648	0.0648	0.134	0.0878667	-1.05618	1.33382	0	0	0.207	0.069	-1.16115	1.22885
glucose-6-phosphate dehydrogenase [Leishmania mexicana MHOM/GT/2001/U1103]	gi|322494840 (+1)	0.0513	0.0513	0.162	0.0882	-1.05453	1.33547	0.0513	0	0.284	0.111767	-0.951688	1.43831
putative adenylate kinase [Leishmania mexicana MHOM/GT/2001/U1103]	gi|322494844 (+1)	0	0.136	0.136	0.0906667	-1.04255	1.34745	0	0	0.465	0.155	-0.809668	1.58033
Chain A, Crystal Structure Of Leishmania Mexicana Arginase In Complex With Inhibitor Abhpe	gi|1018192525 (+9)	0.0917	0.0917	0.0917	0.0917	-1.03763	1.35237	0.192	0.0917	0.42	0.234567	-0.629734	1.76027
3'a2rel-related protein [Leishmania mexicana MHOM/GT/2001/U1103]	gi|322491761 (+3)	0.111	0.111	0.0539	0.0919667	-1.03637	1.35363	0	0	0.0539	0.0179667	-1.74553	0.644468
putative leucyl-tRNA synthetase [Leishmania mexicana MHOM/GT/2001/U1103]	gi|322489540 (+1)	0.0541	0.111	0.111	0.0920333	-1.03605	1.35395	0.0541	0.0267	0.0541	0.0449667	-1.34711	1.04289
putative cytochrome c [Leishmania mexicana MHOM/GT/2001/U1103]	gi|322490051 (+3)	0	0.28	0	0.0933333	-1.02996	1.36004	0	0.28	0.28	0.186667	-0.728933	1.66107
glycosomal membrane protein [Leishmania mexicana MHOM/GT/2001/U1103]	gi|322495615 (+1)	0	0	0.285	0.095	-1.02228	1.36772	0	0	1.41	0.47	-0.327902	2.0621
putative isocitrate dehydrogenase [Leishmania mexicana MHOM/GT/2001/U1103]	gi|322494759 (+1)	0.146	0.0706	0.0706	0.0957333	-1.01894	1.37106	0	0	0.0706	0.0235333	-1.62832	0.761683
20s proteasome beta 7 subunit, (putative) [Leishmania mexicana MHOM/GT/2001/U1103]	gi|322495245 (+1)	0	0	0.288	0.096	-1.01773	1.37227	0.135	0	0.66	0.265	-0.576754	1.81325
metallo-peptidase, Clan MA(E), Family M32 [Leishmania mexicana MHOM/GT/2001/U1103]	gi|322494758 (+1)	0.118	0.118	0.0575	0.0978333	-1.00951	1.38049	0.118	0	0.183	0.100333	-0.998555	1.39145
putative adenylate kinase [Leishmania mexicana MHOM/GT/2001/U1103]	gi|322488082 (+1)	0.147	0.147	0	0.098	-1.00877	1.38123	0	0	0.147	0.049	-1.3098	1.0802
metallo-peptidase, Clan MA(E), Family M3 [Leishmania mexicana MHOM/GT/2001/U1103]	gi|322492700 (+1)	0.0424	0.0866	0.181	0.103333	-0.98576	1.40424	0.453	0.0424	0.646	0.380467	-0.419683	1.97032
19S proteasome regulatory subunit [Leishmania mexicana MHOM/GT/2001/U1103]	gi|322491554 (+1)	0.0603	0.192	0.0603	0.1042	-0.982132	1.40787	0.124	0	0.124	0.0826667	-1.08267	1.30733
conserved CBS domain protein [Leishmania mexicana MHOM/GT/2001/U1103]	gi|322495323 (+1)	0.13	0.063	0.13	0.107667	-0.967919	1.42208	0.063	0	0.063	0.042	-1.37675	1.01325
putative phosphatase 2C [Leishmania mexicana MHOM/GT/2001/U1103]	gi|322493429 (+1)	0	0.0788	0.256	0.1116	-0.952336	1.43766	0	0	0.164	0.0546667	-1.26228	1.12772
putative nucleosome assembly protein [Leishmania mexicana MHOM/GT/2001/U1103]	gi|322490457 (+1)	0.0826	0.0826	0.172	0.1124	-0.949234	1.44077	0	0	0.172	0.0573333	-1.24159	1.14841
nucleobase transporter [Leishmania mexicana MHOM/GT/2001/U1103]	gi|322489551 (+1)	0	0	0.339	0.113	-0.946922	1.44308	0	0	0.42	0.14	-0.853872	1.53613
putative glycogen synthase kinase 3 beta [Leishmania mexicana]	gi|110809647 (+2)	0	0.0808	0.262	0.114267	-0.94208	1.44792	0.0808	0	0.364	0.148267	-0.828956	1.56104
putative chaperonin TCP20 [Leishmania mexicana MHOM/GT/2001/U1103]	gi|322489596 (+1)	0.0555	0.176	0.114	0.115167	-0.938673	1.45133	0.0555	0	0.0555	0.037	-1.4318	0.958202
paraflagellar rod protein 1D [Leishmania mexicana]	gi|27977612 (+4)	0	0.149	0.204	0.117667	-0.929347	1.46065	0.149	0.0474	0.204	0.133467	-0.874627	1.51537
putative histidine secretory acid phosphatase [Leishmania mexicana MHOM/GT/2001/U1103]	gi|322491242 (+3)	0.193	0	0.163	0.118667	-0.925671	1.46433	0.163	0.0255	0.193	0.127167	-0.895627	1.49437
putative protein kinase A regulatory subunit [Leishmania mexicana MHOM/GT/2001/U1103]	gi|322489456 (+1)	0.0582	0.12	0.185	0.121067	-0.916975	1.47302	0.0582	0	0.404	0.154067	-0.812291	1.57771
putative transaldolase [Leishmania mexicana MHOM/GT/2001/U1103]	gi|322489994 (+1)	0	0.186	0.186	0.124	-0.906578	1.48342	0.186	0.186	0.292	0.221333	-0.654953	1.73505
nucleosome assembly protein-like protein [Leishmania mexicana MHOM/GT/2001/U1103]	gi|322493941 (+1)	0.0727	0.151	0.151	0.1249	-0.903438	1.48656	0	0.0727	0.0727	0.0484667	-1.31456	1.07544
putative proteasome alpha 1 subunit [Leishmania mexicana MHOM/GT/2001/U1103]	gi|322495730 (+1)	0	0.122	0.259	0.127	-0.896196	1.4938	0.122	0	0.413	0.178333	-0.748767	1.64123
putative threonyl-tRNA synthetase [Leishmania mexicana MHOM/GT/2001/U1103]	gi|322495387 (+1)	0.074	0.113	0.195	0.127333	-0.895058	1.49494	0.0364	0	0.113	0.0498	-1.30277	1.08723
putative 60S ribosomal protein L17 [Leishmania mexicana MHOM/GT/2001/U1103]	gi|322492056 (+3)	0	0.382	0	0.127333	-0.895058	1.49494	0	0	0.382	0.127333	-0.895058	1.49494
putative importin alpha [Leishmania mexicana MHOM/GT/2001/U1103]	gi|322493508 (+1)	0	0	0.39	0.13	-0.886057	1.50394	0	0	0.179	0.0596667	-1.22427	1.16573
putative histidyl-tRNA synthetase [Leishmania mexicana MHOM/GT/2001/U1103]	gi|322493455 (+1)	0	0.271	0.127	0.132667	-0.877238	1.51276	0	0	0.197	0.0656667	-1.18266	1.20734
putative 40S ribosomal protein S4 [Leishmania mexicana MHOM/GT/2001/U1103]	gi|322489552 (+3)	0	0.399	0	0.133	-0.876148	1.51385	0	0	0.399	0.133	-0.876148	1.51385
receptor-type adenylate cyclase a [Leishmania mexicana MHOM/GT/2001/U1103]	gi|322490105 (+1)	0.137	0	0.265	0.134	-0.872895	1.5171	0.212	0.0892	0.408	0.2364	-0.626353	1.76365
putative casein kinase I [Leishmania mexicana MHOM/GT/2001/U1103]	gi|322492455 (+1)	0.114	0.114	0.175	0.134333	-0.871816	1.51818	0.24	0.0552	0.381	0.2254	-0.647046	1.74295
putative ADP,ATP carrier protein 1, mitochondrial precursor [Leishmania mexicana MHOM/GT/2001/U1103]	gi|322490433 (+3)	0	0.31	0.0941	0.1347	-0.870632	1.51937	0.0941	0.0941	2.22	0.802733	-0.0954287	2.29457
proteasome regulatory non-ATPase subunit 6,putative [Leishmania mexicana MHOM/GT/2001/U1103]	gi|322487854 (+1)	0.0554	0.176	0.176	0.1358	-0.8671	1.5229	0.0554	0.0554	0.176	0.0956	-1.01954	1.37046
NADH:flavin oxidoreductase/NADH oxidase,putative [Leishmania mexicana MHOM/GT/2001/U1103]	gi|322489418 (+1)	0.0795	0.165	0.165	0.1365	-0.864867	1.52513	0.165	0	0.258	0.141	-0.850781	1.53922
GDP-mannose pyrophosphorylase [Leishmania mexicana]	gi|12584592 (+2)	0.0793	0.0793	0.257	0.138533	-0.858446	1.53155	0.0793	0	0	0.0264333	-1.57785	0.812152
fructose-1,6-bisphosphate aldolase [Leishmania mexicana MHOM/GT/2001/U1103]	gi|322490707 (+1)	0.0806	0.168	0.168	0.138867	-0.857402	1.5326	0.168	0.473	1.96	0.867	-0.0619809	2.32802
putative short chain dehydrogenase [Leishmania mexicana MHOM/GT/2001/U1103]	gi|322495368 (+1)	0.134	0	0.287	0.140333	-0.852839	1.53716	0.134	0	0.134	0.0893333	-1.04899	1.34101
putative ATP-binding cassette protein subfamily G, member 1 [Leishmania mexicana MHOM/GT/2001/U1103]	gi|322488242 (+3)	0.0913	0.14	0.191	0.140767	-0.8515	1.5385	0	0	0.191	0.0636667	-1.19609	1.19391
putative amino acid transporter aATP11 [Leishmania mexicana MHOM/GT/2001/U1103]	gi|322493803 (+1)	0.12	0.12	0.186	0.142	-0.847712	1.54229	0	0	0.186	0.062	-1.20761	1.18239
putative hypothetical protein, conserved,nima-related protein kinase [Leishmania mexicana MHOM/GT/2001/U1103]	gi|322490732 (+1)	0.185	0.0581	0.185	0.1427	-0.845576	1.54442	0.326	0	0.403	0.243	-0.614394	1.77561
putative zinc finger domain protein [Leishmania mexicana MHOM/GT/2001/U1103]	gi|322489305 (+1)	0.0474	0	0.383	0.143467	-0.843249	1.54675	0	0.0474	0.32	0.122467	-0.911982	1.47802
metallo-peptidase, Clan MA(E), Family M1 [Leishmania mexicana MHOM/GT/2001/U1103]	gi|322488557 (+1)	0.0687	0.181	0.181	0.143567	-0.842946	1.54705	0.0338	0	0.105	0.0462667	-1.33473	1.05527
surface antigen-like protein [Leishmania mexicana MHOM/GT/2001/U1103]	gi|322488006 (+1)	0	0.138	0.296	0.144667	-0.839632	1.55037	0	0	0.353	0.117667	-0.929347	1.46065
nucleoside hydrolase-like protein [Leishmania mexicana MHOM/GT/2001/U1103]	gi|322489614 (+1)	0.084	0.175	0.175	0.144667	-0.839632	1.55037	0.084	0	0.084	0.056	-1.25181	1.13819
phosphomannose isomerase [Leishmania mexicana]	gi|11342604 (+2)	0.146	0.0706	0.227	0.147867	-0.83013	1.55987	0.0706	0.0706	0.146	0.0957333	-1.01894	1.37106
cystathionine beta-synthase [Leishmania mexicana MHOM/GT/2001/U1103]	gi|322490120 (+1)	0.0845	0.0845	0.276	0.148333	-0.828761	1.56124	0	0	0.176	0.0586667	-1.23161	1.15839
putative proteasome beta-1 subunit [Leishmania mexicana MHOM/GT/2001/U1103]	gi|322489333 (+1)	0	0.229	0.229	0.152667	-0.816256	1.57374	0.229	0.229	0.509	0.322333	-0.491695	1.89831
putative serine/threonine-protein kinase [Leishmania mexicana MHOM/GT/2001/U1103]	gi|322491655 (+1)	0.195	0.113	0.153	0.153667	-0.81342	1.57658	0.113	0	0.113	0.0753333	-1.12301	1.26699
histone H3 [Leishmania mexicana MHOM/GT/2001/U1103]	gi|322489151 (+13)	0.231	0.231	0	0.154	-0.812479	1.57752	0.866	0	0.516	0.460667	-0.336613	2.05339
nucleoside phosphorylase-like protein [Leishmania mexicana MHOM/GT/2001/U1103]	gi|322489165 (+1)	0.0895	0.187	0.187	0.1545	-0.811072	1.57893	0.0895	0	0.187	0.0921667	-1.03543	1.35457
putative aminopeptidase P [Leishmania mexicana MHOM/GT/2001/U1103]	gi|322495482 (+1)	0.061	0.061	0.345	0.155667	-0.807804	1.5822	0.061	0	0.061	0.0406667	-1.39076	0.999239
chaperonin containing t-complex protein,putative [Leishmania mexicana MHOM/GT/2001/U1103]	gi|322494191 (+1)	0.0552	0.24	0.175	0.156733	-0.804839	1.58516	0.114	0	0.308	0.140667	-0.851809	1.53819
putative GTP binding protein [Leishmania mexicana MHOM/GT/2001/U1103]	gi|322493055 (+1)	0.155	0.0748	0.242	0.157267	-0.803363	1.58664	0.0748	0	0.155	0.0766	-1.11577	1.27423
phosphoglycerate kinase C, glycosomal [Leishmania mexicana MHOM/GT/2001/U1103]	gi|322491310 (+3)	0.279	0.0635	0.131	0.157833	-0.801801	1.5882	0.279	0	0.131	0.136667	-0.864337	1.52566
receptor-type adenylate cyclase a [Leishmania mexicana MHOM/GT/2001/U1103]	gi|322490107 (+1)	0.111	0.088	0.288	0.162333	-0.789592	1.60041	0.209	0.111	0.462	0.260667	-0.583915	1.80609
putative phosphodiesterase [Leishmania mexicana MHOM/GT/2001/U1103]	gi|322490357 (+1)	0.145	0.198	0.145	0.162667	-0.788701	1.6013	0.312	0	0.572	0.294667	-0.530669	1.85933
putative proteasome regulatory ATPase subunit 2 [Leishmania mexicana MHOM/GT/2001/U1103]	gi|322489539 (+1)	0.0666	0.213	0.213	0.1642	-0.784627	1.60537	0.138	0.0666	0.213	0.1392	-0.856361	1.53364
flagellar glycoprotein-like protein [Leishmania mexicana MHOM/GT/2001/U1103]	gi|322489127 (+1)	0.224	0.106	0.164	0.164667	-0.783394	1.60661	0.106	0	0.355	0.153667	-0.81342	1.57658
paraflagellar rod protein 2C [Leishmania mexicana mexicana]	gi|1203830 (+2)	0	0.45	0.0476	0.165867	-0.780241	1.60976	0.262	0	0	0.0873333	-1.05882	1.33118
putative protein kinase [Leishmania mexicana MHOM/GT/2001/U1103]	gi|322494673 (+1)	0.0925	0.0452	0.363	0.1669	-0.777544	1.61246	0.0452	0	0.0925	0.0459	-1.33819	1.05181
putative ras-like small GTPases [Leishmania mexicana MHOM/GT/2001/U1103]	gi|322493854 (+1)	0.16	0	0.346	0.168667	-0.772971	1.61703	0	0	0.0508	0.0169333	-1.77126	0.618742
putative dihydroorotate dehydrogenase [Leishmania mexicana MHOM/GT/2001/U1103]	gi|322489970 (+1)	0.0975	0.205	0.205	0.169167	-0.771685	1.61831	0	0	0	0	0	2.39
putative pteridine transporter ft6 [Leishmania mexicana MHOM/GT/2001/U1103]	gi|322489100 (+1)	0	0.143	0.365	0.169333	-0.771258	1.61874	0	0	0.365	0.121667	-0.914828	1.47517
amastin-like protein [Leishmania mexicana MHOM/GT/2001/U1103]	gi|322494936 (+1)	0.162	0	0.35	0.170667	-0.767851	1.62215	0	0	0.569	0.189667	-0.722009	1.66799
putative farnesyl pyrophosphate synthase [Leishmania mexicana MHOM/GT/2001/U1103]	gi|322491828 (+1)	0.0801	0.361	0.0801	0.173733	-0.760117	1.62988	0	0	0.0801	0.0267	-1.57349	0.816511
putative aspartate aminotransferase [Leishmania mexicana MHOM/GT/2001/U1103]	gi|322495329 (+1)	0.147	0.147	0.229	0.174333	-0.75862	1.63138	0.0711	0	0.0711	0.0474	-1.32422	1.06578
putative map kinase [Leishmania mexicana MHOM/GT/2001/U1103]	gi|322494640 (+2)	0.0704	0.146	0.313	0.176467	-0.753337	1.63666	0	0	0.313	0.104333	-0.981577	1.40842
putative protein kinase [Leishmania mexicana MHOM/GT/2001/U1103]	gi|322488464 (+1)	0.324	0	0.206	0.176667	-0.752845	1.63715	0.0982	0.0982	0.324	0.173467	-0.760784	1.62922
putative hexokinase [Leishmania mexicana MHOM/GT/2001/U1103]	gi|322491502 (+1)	0.131	0.203	0.203	0.179	-0.747147	1.64285	0.279	0.447	2.03	0.918667	-0.036842	2.35316
putative small G-protein [Leishmania mexicana MHOM/GT/2001/U1103]	gi|322491220 (+1)	0.218	0.103	0.218	0.179667	-0.745532	1.64447	0	0	0.218	0.0726667	-1.13866	1.25134
putative ribosomal protein L3 [Leishmania mexicana MHOM/GT/2001/U1103]	gi|322494411 (+5)	0	0.397	0.143	0.18	-0.744727	1.64527	0.0691	0	0.306	0.125033	-0.902974	1.48703
anion-transporting ATPase-like protein [Leishmania mexicana MHOM/GT/2001/U1103]	gi|322489269 (+1)	0.075	0.242	0.242	0.186333	-0.729709	1.66029	0.156	0	0.156	0.104	-0.982967	1.40703
DHHC zinc finger domain-like protein [Leishmania mexicana MHOM/GT/2001/U1103]	gi|322492024 (+1)	0.137	0.137	0.293	0.189	-0.723538	1.66646	0	0	0.293	0.0976667	-1.01025	1.37975
A600-1 [Leishmania mexicana]	gi|116109388 (+6)	0.189	0.189	0.189	0.189	-0.723538	1.66646	0.189	0.189	1.38	0.586	-0.232102	2.1579
putative small GTP-binding protein Rab28 [Leishmania mexicana MHOM/GT/2001/U1103]	gi|322493560 (+1)	0	0.129	0.439	0.189333	-0.722773	1.66723	0.129	0	0.275	0.134667	-0.87074	1.51926
putative 2-hydroxy-3-oxopropionate reductase [Leishmania mexicana MHOM/GT/2001/U1103]	gi|322493409 (+1)	0.107	0.107	0.356	0.19	-0.721246	1.66875	0.107	0	0.225	0.110667	-0.955983	1.43402
40S ribosomal protein S2 [Leishmania mexicana MHOM/GT/2001/U1103]	gi|322490419 (+3)	0	0.469	0.101	0.19	-0.721246	1.66875	0	0	0.101	0.0336667	-1.4728	0.9172
putative tyrosine aminotransferase [Leishmania mexicana MHOM/GT/2001/U1103]	gi|322490823 (+1)	0.293	0.0663	0.212	0.190433	-0.720257	1.66974	0.671	0.0663	0.293	0.343433	-0.464158	1.92584
proteasome regulatory non-ATP-ase subunit,putative [Leishmania mexicana MHOM/GT/2001/U1103]	gi|322488488 (+1)	0.189	0.0903	0.296	0.191767	-0.717227	1.67277	0.296	0	0.189	0.161667	-0.79138	1.59862
putative prolyl oligopeptidase [Leishmania mexicana MHOM/GT/2001/U1103]	gi|322491270 (+1)	0.178	0.228	0.178	0.194667	-0.710708	1.67929	0.178	0.0419	0.178	0.132633	-0.877347	1.51265
oligopeptidase b [Leishmania mexicana MHOM/GT/2001/U1103]	gi|322488984 (+1)	0.166	0.211	0.211	0.196	-0.707744	1.68226	0.166	0	0.166	0.110667	-0.955983	1.43402
putative 14-3-3 protein [Leishmania mexicana MHOM/GT/2001/U1103]	gi|322489235 (+1)	0.114	0.241	0.241	0.198667	-0.701875	1.68813	0.241	0	0.241	0.160667	-0.794074	1.59593
transketolase [Leishmania mexicana mexicana]	gi|22217844 (+4)	0.0455	0.306	0.249	0.200167	-0.698608	1.69139	0.0455	0	0.365	0.136833	-0.863808	1.52619
alpha/beta-hydrolase-like protein [Leishmania mexicana MHOM/GT/2001/U1103]	gi|322487788 (+1)	0.146	0.146	0.313	0.201667	-0.695366	1.69463	0.146	0	0.146	0.0973333	-1.01174	1.37826
iron/zinc transporter protein-like protein [Leishmania mexicana MHOM/GT/2001/U1103]	gi|322494070 (+1)	0.148	0.148	0.317	0.204333	-0.689661	1.70034	0.0713	0.0713	0.859	0.333867	-0.476427	1.91357
elongation factor-1 gamma [Leishmania mexicana MHOM/GT/2001/U1103]	gi|322489005 (+1)	0.229	0.316	0.0711	0.205367	-0.68747	1.70253	0.229	0.0711	0.147	0.149033	-0.826717	1.56328
putative seryl-tRNA synthetase [Leishmania mexicana MHOM/GT/2001/U1103]	gi|322489210 (+1)	0	0.272	0.351	0.207667	-0.682633	1.70737	0.198	0.128	0.524	0.283333	-0.547702	1.8423
putative protein kinase [Leishmania mexicana MHOM/GT/2001/U1103]	gi|322488525 (+1)	0.185	0.185	0.255	0.208333	-0.681241	1.70876	0.185	0.12	0.185	0.163333	-0.786925	1.60307
putative prolyl-tRNA synthetase, putative,bifunctional aminoacyl-tRNA synthetase [Leishmania mexicana MHOM/GT/2001/U1103]	gi|322490370 (+1)	0.128	0.324	0.174	0.208667	-0.680547	1.70945	0.128	0	0.128	0.0853333	-1.06888	1.32112
ubiquitin-conjugating enzyme-like protein [Leishmania mexicana MHOM/GT/2001/U1103]	gi|322489588 (+1)	0.211	0.211	0.211	0.211	-0.675718	1.71428	0	0	0.467	0.155667	-0.807804	1.5822
putative short chain dehydrogenase [Leishmania mexicana MHOM/GT/2001/U1103]	gi|322495369 (+1)	0.118	0.118	0.398	0.211333	-0.675032	1.71497	0	0	0.118	0.0393333	-1.40524	0.984761
D-3-phosphoglycerate dehydrogenase-like protein [Leishmania mexicana MHOM/GT/2001/U1103]	gi|322487894 (+1)	0.156	0.243	0.243	0.214	-0.669586	1.72041	0.0752	0	0.243	0.106067	-0.974421	1.41558
putative proteasome regulatory ATPase subunit 5 [Leishmania mexicana MHOM/GT/2001/U1103]	gi|322491754 (+1)	0.137	0.293	0.213	0.214333	-0.66891	1.72109	0.137	0	0.293	0.143333	-0.843653	1.54635
putative sarcalumenin precursor [Leishmania mexicana MHOM/GT/2001/U1103]	gi|322490441 (+1)	0.149	0.0473	0.447	0.214433	-0.668708	1.72129	0.203	0.149	0.587	0.313	-0.504456	1.88554
putative udp-glc 4'-epimerase [Leishmania mexicana MHOM/GT/2001/U1103]	gi|322494734 (+1)	0.244	0.244	0.157	0.215	-0.667562	1.72244	0.157	0	0.244	0.133667	-0.873977	1.51602
putative mitogen-activated protein kinase 5 [Leishmania mexicana mexicana]	gi|10046837 (+2)	0.156	0.156	0.335	0.215667	-0.666217	1.72378	0	0	0.156	0.052	-1.284	1.106
putative ABC transporter [Leishmania mexicana MHOM/GT/2001/U1103]	gi|322492913 (+1)	0.136	0.0488	0.464	0.216267	-0.66501	1.72499	0	0.016	0.269	0.095	-1.02228	1.36772
UTP-glucose-1-phosphate uridylyltransferase 2,putative [Leishmania mexicana MHOM/GT/2001/U1103]	gi|322490347 (+1)	0.124	0.192	0.34	0.218667	-0.660217	1.72978	0.0603	0.0603	0.192	0.1042	-0.982132	1.40787
putative ubiquitin-activating enzyme e1 [Leishmania mexicana MHOM/GT/2001/U1103]	gi|322495552 (+1)	0.164	0.052	0.463	0.226333	-0.645251	1.74475	0.0791	0	0.194	0.0910333	-1.0408	1.3492
putative alanyl-tRNA synthetase [Leishmania mexicana MHOM/GT/2001/U1103]	gi|322491846 (+1)	0.129	0.199	0.353	0.227	-0.643974	1.74603	0.0307	0.0307	0.236	0.0991333	-1.00378	1.38622
putative 4-methyl-5(beta-hydroxyethyl)-thiazole monophosphate synthesis protein [Leishmania mexicana MHOM/GT/2001/U1103]	gi|322493469 (+1)	0	0.35	0.35	0.233333	-0.632023	1.75798	0.35	0	0.35	0.233333	-0.632023	1.75798
putative transmembrane amino acid transporter [Leishmania mexicana MHOM/GT/2001/U1103]	gi|322488492 (+1)	0.126	0.061	0.514	0.233667	-0.631403	1.7586	0	0	0.345	0.115	-0.939302	1.4507
putative casein kinase [Leishmania mexicana MHOM/GT/2001/U1103]	gi|322495348 (+1)	0.268	0.172	0.268	0.236	-0.627088	1.76291	0.268	0	0.268	0.178667	-0.747956	1.64204
putative deoxyribose-phosphate aldolase [Leishmania mexicana MHOM/GT/2001/U1103]	gi|322488342 (+1)	0.236	0.236	0.236	0.236	-0.627088	1.76291	0.236	0	0.236	0.157333	-0.803179	1.58682
GP63, leishmanolysin [Leishmania mexicana MHOM/GT/2001/U1103]	gi|322489109 (+1)	0	0.735	0	0.245	-0.610834	1.77917	0	0	0.824	0.274667	-0.561194	1.82881
riboflavin kinase/fmn adenylyltransferase-like protein [Leishmania mexicana MHOM/GT/2001/U1103]	gi|322495562 (+1)	0	0.164	0.576	0.246667	-0.60789	1.78211	0	0	0.576	0.192	-0.716699	1.6733
glyceraldehyde 3-phosphate dehydrogenase,glycosomal [Leishmania mexicana MHOM/GT/2001/U1103]	gi|322493686 (+1)	0.0843	0.382	0.275	0.2471	-0.607127	1.78287	0.762	1.07	5.43	2.42067	0.383935	2.77393
calpain-like cysteine peptidase, Clan CA, family C2 [Leishmania mexicana MHOM/GT/2001/U1103]	gi|322491421 (+1)	0	0	0.744	0.248	-0.605548	1.78445	0.204	0.204	1.1	0.502667	-0.29872	2.09128
putative 40S ribosomal protein S6 [Leishmania mexicana MHOM/GT/2001/U1103]	gi|322491683 (+3)	0	0.744	0	0.248	-0.605548	1.78445	0	0.118	0.118	0.0786667	-1.10421	1.28579
putative 20S proteasome beta 6 subunit [Leishmania mexicana MHOM/GT/2001/U1103]	gi|322488248 (+1)	0.252	0.252	0.252	0.252	-0.598599	1.7914	0.252	0	0.401	0.217667	-0.662208	1.72779
p36 LACK protein [Leishmania mexicana]	gi|13991858 (+4)	0	0.317	0.444	0.253667	-0.595737	1.79426	0	0	0.583	0.194333	-0.711453	1.67855
putative kinesin [Leishmania mexicana MHOM/GT/2001/U1103]	gi|322491932 (+1)	0.185	0.237	0.347	0.256333	-0.591195	1.79881	0.136	0.0435	0.405	0.194833	-0.710337	1.67966
putative rab7 GTP binding protein [Leishmania mexicana MHOM/GT/2001/U1103]	gi|322490337 (+1)	0	0.475	0.296	0.257	-0.590067	1.79993	0	0	0.475	0.158333	-0.800428	1.58957
proteasome regulatory ATPase subunittcc1l8.3,putative [Leishmania mexicana MHOM/GT/2001/U1103]	gi|322489353 (+1)	0.231	0.319	0.231	0.260333	-0.58447	1.80553	0.231	0.319	0.319	0.289667	-0.538101	1.8519
glyceraldehyde-3-phosphate dehydrogenase-like protein [Leishmania mexicana MHOM/GT/2001/U1103]	gi|322495720 (+1)	0.19	0.19	0.416	0.265333	-0.576208	1.81379	0.0909	0	0.0909	0.0606	-1.21753	1.17247
Chain A, Phosphomannomutase From Leishmania Mexicana	gi|146387272 (+8)	0.118	0.118	0.563	0.266333	-0.574574	1.81543	0.118	0.118	1.18	0.472	-0.326058	2.06394
putative 60S ribosomal protein L10 [Leishmania mexicana MHOM/GT/2001/U1103]	gi|322488063 (+3)	0	0.663	0.136	0.266333	-0.574574	1.81543	0	0.136	0.663	0.266333	-0.574574	1.81543
putative 40S ribosomal protein S3 [Leishmania mexicana MHOM/GT/2001/U1103]	gi|322489852 (+3)	0	0.667	0.136	0.267667	-0.572406	1.81759	0	0.136	1.78	0.638667	-0.194726	2.19527
similarity to endo-1-like protein [Leishmania mexicana MHOM/GT/2001/U1103]	gi|322491250 (+1)	0.426	0.126	0.267	0.273	-0.563837	1.82616	0.267	0	0.267	0.178	-0.74958	1.64042
protein phosphatase 2A catalytic subunit,putative [Leishmania mexicana MHOM/GT/2001/U1103]	gi|322494402 (+1)	0.198	0.311	0.311	0.273333	-0.563307	1.82669	0.0944	0	0.198	0.0974667	-1.01114	1.37886
glucose-6-phosphate isomerase [Leishmania mexicana MHOM/GT/2001/U1103]	gi|322489386 (+1)	0.0999	0.331	0.396	0.275633	-0.559668	1.83033	0.331	0.0488	0.535	0.304933	-0.515795	1.8742
sucrose-phosphate synthase-like protein [Leishmania mexicana MHOM/GT/2001/U1103]	gi|322490013 (+2)	0.2	0.275	0.355	0.276667	-0.558043	1.83196	0.2	0.0627	0.355	0.2059	-0.686344	1.70366
putative amino acid permease [Leishmania mexicana MHOM/GT/2001/U1103]	gi|322491716 (+1)	0.195	0.126	0.516	0.279	-0.554396	1.8356	0.0613	0	0.346	0.135767	-0.867207	1.52279
amino acid permease [Leishmania mexicana MHOM/GT/2001/U1103]	gi|322493945 (+3)	0.121	0.0788	0.638	0.279267	-0.553981	1.83602	0.0788	0	0.577	0.2186	-0.66035	1.72965
putative T-complex protein 1, gamma subunit [Leishmania mexicana MHOM/GT/2001/U1103]	gi|322492001 (+1)	0.172	0.374	0.303	0.283	-0.548214	1.84179	0.112	0.0544	0.374	0.180133	-0.744406	1.64559
succinyl-diaminopimelate desuccinylase-like protein [Leishmania mexicana MHOM/GT/2001/U1103]	gi|322493967 (+1)	0.133	0.283	0.453	0.289667	-0.538101	1.8519	0.283	0.133	0.453	0.289667	-0.538101	1.8519
putative NAD/FAD dependent dehydrogenase [Leishmania mexicana MHOM/GT/2001/U1103]	gi|322489854 (+1)	0.0763	0.247	0.555	0.292767	-0.533478	1.85652	0.0763	0	0.159	0.0784333	-1.1055	1.2845
myo-inositol-1-phosphate synthase [Leishmania mexicana]	gi|15617378 (+2)	0.245	0.389	0.245	0.293	-0.533132	1.85687	0.55	0.0563	0.637	0.414433	-0.382545	2.00745
putative phosphoprotein phosphatase [Leishmania mexicana MHOM/GT/2001/U1103]	gi|322488119 (+1)	0.195	0.195	0.492	0.294	-0.531653	1.85835	0.0455	0.0455	0.306	0.132333	-0.878331	1.51167
putative ATPase beta subunit [Leishmania mexicana MHOM/GT/2001/U1103]	gi|322492413 (+1)	0.0582	0.254	0.572	0.294733	-0.530571	1.85943	0.12	0.404	3.61	1.378	0.139249	2.52925
putative ribosomal protein L1a [Leishmania mexicana MHOM/GT/2001/U1103]	gi|322488672 (+3)	0	0.822	0.0689	0.296967	-0.527292	1.86271	0.0689	0	0.306	0.124967	-0.903206	1.48679
putative fumarate hydratase, partial [Leishmania mexicana MHOM/GT/2001/U1103]	gi|322488586 (+1)	0.136	0.29	0.465	0.297	-0.527244	1.86276	0	0	0.29	0.0966667	-1.01472	1.37528
sodium stibogluconate resistance protein,putative [Leishmania mexicana MHOM/GT/2001/U1103]	gi|322493859 (+1)	0.0977	0.205	0.594	0.2989	-0.524474	1.86553	0.594	0.0477	0.833	0.491567	-0.308418	2.08158
putative fatty acyl CoA syntetase 1 [Leishmania mexicana MHOM/GT/2001/U1103]	gi|322487789 (+1)	0.281	0.23	0.392	0.301	-0.521434	1.86857	0.132	0.132	0.281	0.181667	-0.740725	1.64928
putative ADP-ribosylation factor-like [Leishmania mexicana MHOM/GT/2001/U1103]	gi|322490058 (+1)	0.164	0.164	0.576	0.301333	-0.520953	1.86905	0.834	0.164	0.576	0.524667	-0.280117	2.10988
putative trypanothione synthetase [Leishmania mexicana MHOM/GT/2001/U1103]	gi|322493004 (+1)	0.0439	0.351	0.537	0.310633	-0.507752	1.88225	0.0898	0.0439	0.472	0.2019	-0.694864	1.69514
hypothetical protein LMXM_04_0220 [Leishmania mexicana MHOM/GT/2001/U1103]	gi|322488009 (+1)	0.271	0.174	0.492	0.312333	-0.505382	1.88462	0.271	0	1.06	0.443667	-0.352943	2.03706
putative long-chain-fatty-acid-CoA ligase [Leishmania mexicana MHOM/GT/2001/U1103]	gi|322487794 (+1)	0.449	0.229	0.281	0.319667	-0.495303	1.8947	0.281	0.132	0.179	0.197333	-0.7048	1.6852
adenine phosphoribosyltransferase [Leishmania mexicana MHOM/GT/2001/U1103]	gi|322492559 (+1)	0.127	0.431	0.431	0.329667	-0.481925	1.90808	0.431	0.27	0.431	0.377333	-0.423275	1.96673
histone H4 [Leishmania mexicana MHOM/GT/2001/U1103]	gi|322490580 (+7)	0.698	0.303	0	0.333667	-0.476687	1.91331	1.21	0	1.88	1.03	0.0128372	2.40284
calpain-like cysteine peptidase [Leishmania mexicana MHOM/GT/2001/U1103]	gi|322491416 (+1)	0.242	0.168	0.592	0.334	-0.476254	1.91375	0.496	0.281	0.747	0.508	-0.294136	2.09586
hydrophilic acylated surface protein B [Leishmania mexicana]	gi|6634477	0.18	0.18	0.643	0.334333	-0.47582	1.91418	0.392	0.643	1.29	0.775	-0.110698	2.2793
type II (glutathione peroxidase-like) tryparedoxin peroxidase [Leishmania mexicana MHOM/GT/2001/U1103]	gi|322492623 (+3)	0	0.165	0.84	0.335	-0.474955	1.91504	0.357	0	0.84	0.399	-0.399027	1.99097
putative peptidase M20/M25/M40 [Leishmania mexicana MHOM/GT/2001/U1103]	gi|322494663 (+1)	0.203	0.447	0.361	0.337	-0.47237	1.91763	0.361	0	0.361	0.240667	-0.618584	1.77142
metallo-peptidase, Clan M-, Family M49 [Leishmania mexicana MHOM/GT/2001/U1103]	gi|322488207 (+1)	0.184	0.184	0.66	0.342667	-0.465128	1.92487	0.0431	0.135	0.526	0.2347	-0.629487	1.76051
putative glutamine synthetase [Leishmania mexicana MHOM/GT/2001/U1103]	gi|322488271 (+2)	0.252	0.349	0.454	0.351667	-0.453869	1.93613	0.162	0.162	0.567	0.297	-0.527244	1.86276
putative surface antigen protein 2 [Leishmania mexicana MHOM/GT/2001/U1103]	gi|322489406 (+9)	0.294	0.294	0.472	0.353333	-0.451815	1.93818	0.138	0	0.472	0.203333	-0.691791	1.69821
vacuolar protein sorting-associated protein-like protein [Leishmania mexicana MHOM/GT/2001/U1103]	gi|322491111 (+1)	0.475	0.296	0.296	0.355667	-0.448957	1.94104	0.138	0.138	0.296	0.190667	-0.719725	1.67027
surface antigen-like protein [Leishmania mexicana MHOM/GT/2001/U1103]	gi|322488201 (+1)	0.362	0.362	0.362	0.362	-0.441291	1.94871	0.108	0.108	0.509	0.241667	-0.616783	1.77322
putative kinesin [Leishmania mexicana MHOM/GT/2001/U1103]	gi|322495454 (+1)	0.234	0.135	0.729	0.366	-0.436519	1.95348	0.043	0	0.729	0.257333	-0.589504	1.8005
putative 40S ribosomal protein S3A [Leishmania mexicana MHOM/GT/2001/U1103]	gi|322495295 (+5)	0	0.875	0.233	0.369333	-0.432581	1.95742	0.11	0	0.689	0.266333	-0.574574	1.81543
putative spermidine synthase [Leishmania mexicana MHOM/GT/2001/U1103]	gi|322488045 (+1)	0.225	0.225	0.661	0.370333	-0.431407	1.95859	0.225	0	0.356	0.193667	-0.712945	1.67705
serine/threonine protein phosphatase-like protein [Leishmania mexicana MHOM/GT/2001/U1103]	gi|322489398 (+1)	0.422	0.228	0.465	0.371667	-0.429846	1.96015	0.092	0.0605	0.302	0.1515	-0.819587	1.57041
putative Pyridoxal kinase [Leishmania mexicana MHOM/GT/2001/U1103]	gi|322493521 (+1)	0.21	0.463	0.463	0.378667	-0.421743	1.96826	0.0999	0	0.61	0.236633	-0.625924	1.76408
14-3-3 protein-like protein [Leishmania mexicana MHOM/GT/2001/U1103]	gi|322490909 (+1)	0.236	0.528	0.374	0.379333	-0.420979	1.96902	0.888	0.112	0.374	0.458	-0.339135	2.05087
putative 60S ribosomal protein L18 [Leishmania mexicana MHOM/GT/2001/U1103]	gi|322489486 (+3)	0.325	0.525	0.325	0.391667	-0.407083	1.98292	0.325	0	0.325	0.216667	-0.664208	1.72579
putative proteasome alpha 2 subunit [Leishmania mexicana MHOM/GT/2001/U1103]	gi|322491675 (+1)	0.283	0.453	0.453	0.396333	-0.401939	1.98806	0.453	0.133	0.645	0.410333	-0.386863	2.00314
putative T-complex protein 1, eta subunit [Leishmania mexicana MHOM/GT/2001/U1103]	gi|322495631 (+1)	0.295	0.512	0.436	0.414333	-0.38265	2.00735	0.295	0.053	0.436	0.261333	-0.582805	1.80719
amastin-like surface protein-like protein [Leishmania mexicana MHOM/GT/2001/U1103]	gi|322493483 (+1)	0.29	0.29	0.663	0.414333	-0.38265	2.00735	0.29	0.136	0.465	0.297	-0.527244	1.86276
40S ribosomal protein S24e [Leishmania mexicana MHOM/GT/2001/U1103]	gi|322490874 (+3)	0	0.79	0.474	0.421333	-0.375374	2.01463	0.214	0.214	0.79	0.406	-0.391474	1.99853
putative protein phosphatase [Leishmania mexicana MHOM/GT/2001/U1103]	gi|322492370 (+1)	0.324	0.524	0.421	0.423	-0.37366	2.01634	0.635	0.421	0.754	0.603333	-0.219443	2.17056
putative peptidyl-prolyl cis-trans isomerase (cyclophilin-40) [Leishmania mexicana MHOM/GT/2001/U1103]	gi|322495722 (+1)	0.279	0.389	0.636	0.434667	-0.361844	2.02816	0.279	0.0855	0.507	0.2905	-0.536854	1.85315
stress-inducible protein STI1 homolog [Leishmania mexicana MHOM/GT/2001/U1103]	gi|322490586 (+1)	0.384	0.384	0.542	0.436667	-0.35985	2.03015	0.718	0.384	0.542	0.548	-0.261219	2.12878
zeta-crystallin/NADPH-oxidoreductase-like protein, partial [Leishmania mexicana]	gi|112383440	0.465	0.1	0.774	0.446333	-0.350341	2.03966	0.21	0	0.465	0.225	-0.647817	1.74218
putative translation elongation factor 1-beta [Leishmania mexicana MHOM/GT/2001/U1103]	gi|322490723 (+1)	0.311	0.719	0.311	0.447	-0.349692	2.04031	0.311	0.145	0.145	0.200333	-0.698247	1.69175
surface protein amastin [Leishmania mexicana]	gi|2660764 (+4)	0.608	0.372	0.372	0.450667	-0.346145	2.04386	0.171	0.171	0.608	0.316667	-0.499398	1.8906
malic enzyme [Leishmania mexicana MHOM/GT/2001/U1103]	gi|322492129 (+1)	0.358	0.583	0.429	0.456667	-0.340401	2.0496	0.583	0.165	0.226	0.324667	-0.488562	1.90144
putative N-acyl-L-amino acid amidohydrolase [Leishmania mexicana MHOM/GT/2001/U1103]	gi|322491467 (+1)	0.345	0.68	0.345	0.456667	-0.340401	2.0496	0.16	0	0.345	0.168333	-0.77383	1.61617
putative 60S ribosomal protein L2 [Leishmania mexicana MHOM/GT/2001/U1103]	gi|322494483 (+5)	0.117	1.17	0.117	0.468	-0.329754	2.06025	0.248	0	0.557	0.268333	-0.571325	1.81867
putative mitogen-activated protein kinase [Leishmania mexicana MHOM/GT/2001/U1103]	gi|322490428 (+1)	0.107	0.664	0.664	0.478333	-0.320269	2.06973	0.226	0.107	0.843	0.392	-0.406714	1.98329
IgE-dependent histamine-releasing factor,putative [Leishmania mexicana MHOM/GT/2001/U1103]	gi|322492208 (+3)	0.499	0.499	0.499	0.499	-0.301899	2.0881	0.355	0.106	0.835	0.432	-0.364516	2.02548
putative GTP-binding protein [Leishmania mexicana MHOM/GT/2001/U1103]	gi|322492438 (+1)	0.138	0.472	0.905	0.505	-0.296709	2.09329	0.138	0.138	1.46	0.578667	-0.237572	2.15243
ADP-ribosylation factor-like protein [Leishmania mexicana MHOM/GT/2001/U1103]	gi|322493626 (+1)	0.363	0.592	0.592	0.515667	-0.287631	2.10237	0.363	0.168	1.53	0.687	-0.163043	2.22696
putative heat shock protein DNAJ [Leishmania mexicana MHOM/GT/2001/U1103]	gi|322493064 (+1)	0.338	0.439	0.791	0.522667	-0.281775	2.10822	0.338	0.157	1.58	0.691667	-0.160103	2.2299
putative N-acyl-L-amino acid amidohydrolase [Leishmania mexicana MHOM/GT/2001/U1103]	gi|322493876 (+1)	0.242	0.917	0.543	0.567333	-0.246162	2.14384	0.156	0.156	0.783	0.365	-0.437707	1.95229
putative membrane-bound acid phosphatase 2 [Leishmania mexicana MHOM/GT/2001/U1103]	gi|322490846 (+1)	0.503	0.0523	1.15	0.568433	-0.24532	2.14468	0	0.0523	0.165	0.0724333	-1.14006	1.24994
Transitional endoplasmic reticulum ATPase,putative [Leishmania mexicana MHOM/GT/2001/U1103]	gi|322490717 (+1)	0.446	0.557	0.804	0.602333	-0.220163	2.16984	0.676	0.394	0.942	0.670667	-0.173493	2.21651
protein tyrosine phosphatase-likie protein [Leishmania mexicana MHOM/GT/2001/U1103]	gi|322489941 (+1)	0.372	0.883	0.608	0.621	-0.206908	2.18309	0.171	0	0.372	0.181	-0.742321	1.64768
calpain-like cysteine peptidase, Clan CA, family C2 [Leishmania mexicana MHOM/GT/2001/U1103]	gi|322491429 (+1)	0.85	0.507	0.507	0.621333	-0.206675	2.18332	0.85	0.507	0.507	0.621333	-0.206675	2.18332
putative NADP-dependent alcohol dehydrogenase [Leishmania mexicana MHOM/GT/2001/U1103]	gi|322491901 (+1)	0.39	0.39	1.1	0.626667	-0.202963	2.18704	0.39	0.39	1.1	0.626667	-0.202963	2.18704
putative vacuolar-type proton translocating pyrophosphatase 1 [Leishmania mexicana MHOM/GT/2001/U1103]	gi|322493886 (+1)	0.039	1.23	0.644	0.637667	-0.195406	2.19459	0.523	0.307	1.81	0.88	-0.0555173	2.33448
tryparedoxin [Leishmania mexicana MHOM/GT/2001/U1103]	gi|322488665 (+1)	0.202	0.202	1.51	0.638	-0.195179	2.19482	0.446	0.202	0.738	0.462	-0.335358	2.05464
2,3-bisphosphoglycerate-independent phosphoglycerate mutase [Leishmania mexicana MHOM/GT/2001/U1103]	gi|322491261 (+1)	0.37	0.876	0.689	0.645	-0.19044	2.19956	0.3	0.233	0.78	0.437667	-0.358857	2.03114
putative cysteine synthase [Leishmania mexicana MHOM/GT/2001/U1103]	gi|322490948 (+1)	0.428	0.866	0.707	0.667	-0.175874	2.21413	0.306	0.195	1.23	0.577	-0.238824	2.15118
putative profilin [Leishmania mexicana MHOM/GT/2001/U1103]	gi|322494141 (+1)	0	0	2.11	0.703333	-0.152839	2.23716	0	0	2.76	0.92	-0.0362122	2.35379
putative 5-methyltetrahydropteroyltriglutamate--homocyst ei nemethyltransferase [Leishmania mexicana MHOM/GT/2001/U1103]	gi|322493766 (+1)	0.506	0.748	0.883	0.712333	-0.147317	2.24268	0.563	0.0773	1.03	0.556767	-0.254327	2.13567
putative amino acid permease [Leishmania mexicana MHOM/GT/2001/U1103]	gi|322492883 (+1)	0.773	0.581	0.877	0.743667	-0.128622	2.26138	0.257	0.187	0.493	0.312333	-0.505382	1.88462
putative adenosine kinase [Leishmania mexicana MHOM/GT/2001/U1103]	gi|322493484 (+1)	0.665	0.812	0.812	0.763	-0.117475	2.27252	0.529	0.0886	0.529	0.3822	-0.417709	1.97229
putative pyruvate kinase [Leishmania mexicana MHOM/GT/2001/U1103]	gi|322495258 (+1)	0.343	0.804	1.15	0.765667	-0.11596	2.27404	0.266	0.0608	0.603	0.309933	-0.508732	1.88127
p-glycoprotein [Leishmania mexicana MHOM/GT/2001/U1103]	gi|322494937 (+1)	0.584	0.33	1.4	0.771333	-0.112758	2.27724	0.273	0.116	0.484	0.291	-0.536107	1.85389
putative Qc-SNARE protein [Leishmania mexicana MHOM/GT/2001/U1103]	gi|322488789 (+1)	0.294	0.905	1.17	0.789667	-0.102556	2.28744	0.138	0.138	1.17	0.482	-0.316953	2.07305
cofilin-like protein [Leishmania mexicana MHOM/GT/2001/U1103]	gi|322488736 (+1)	0.797	0.797	0.797	0.797	-0.0985417	2.29146	0.797	0.216	1.19	0.734333	-0.134107	2.25589
putative Rab11 GTPase [Leishmania mexicana MHOM/GT/2001/U1103]	gi|322489155 (+1)	0.493	0.95	0.95	0.797667	-0.0981786	2.29182	0.143	0.143	0.706	0.330667	-0.48061	1.90939
putative small myristoylated protein-3 [Leishmania mexicana MHOM/GT/2001/U1103]	gi|322489687 (+3)	0	0.262	2.2	0.820667	-0.0858332	2.30417	1.01	1.54	2.2	1.58333	0.199572	2.58957
S-adenosylhomocysteine hydrolase [Leishmania mexicana MHOM/GT/2001/U1103]	gi|322490983 (+1)	0.394	1.08	1.08	0.851333	-0.0699004	2.3201	0.817	0.142	1.53	0.829667	-0.0810964	2.3089
putative C-terminal motor kinesin [Leishmania mexicana MHOM/GT/2001/U1103]	gi|322490439 (+1)	0.669	0.146	1.79	0.868333	-0.0613135	2.32869	0.27	0.108	1.35	0.576	-0.239578	2.15042
putative long-chain-fatty-acid-CoA ligase [Leishmania mexicana MHOM/GT/2001/U1103]	gi|322487791 (+1)	0.718	0.648	1.3	0.888667	-0.0512611	2.33874	0.395	0.395	0.581	0.457	-0.340084	2.04992
putative calmodulin [Leishmania mexicana MHOM/GT/2001/U1103]	gi|322488999 (+5)	0.442	0.732	1.5	0.891333	-0.0499599	2.34004	1.5	0.442	0.732	0.891333	-0.0499599	2.34004
putative 40S ribosomal protein S12 [Leishmania mexicana MHOM/GT/2001/U1103]	gi|322489487 (+1)	0.217	0.804	1.67	0.897	-0.0472076	2.34279	0	0	0.804	0.268	-0.571865	1.81813
glucose transporter [Leishmania mexicana]	gi|308446834 (+2)	0.869	0.869	1.07	0.936	-0.0287242	2.36128	0.684	0.684	1.43	0.932667	-0.0302735	2.35973
trypanothione reductase [Leishmania mexicana MHOM/GT/2001/U1103]	gi|322488146 (+1)	0.713	0.931	1.31	0.984667	-0.00671076	2.38329	0.349	0.127	0.432	0.302667	-0.519035	1.87096
putative ef-hand protein 5 [Leishmania mexicana MHOM/GT/2001/U1103]	gi|322488998 (+1)	0.562	0.562	1.83	0.984667	-0.00671076	2.38329	0.16	0	0.346	0.168667	-0.772971	1.61703
putative pyruvate phosphate dikinase [Leishmania mexicana MHOM/GT/2001/U1103]	gi|322489298 (+1)	0	0	0	0	0	2.39	0	0	0.136	0.0453333	-1.34358	1.04642
putative OMPDCase-OPRTase [Leishmania mexicana MHOM/GT/2001/U1103]	gi|322489972 (+1)	0	0	0	0	0	2.39	0	0	0.0661	0.0220333	-1.65692	0.73308
inosine-5'-monophosphate dehydrogenase [Leishmania mexicana MHOM/GT/2001/U1103]	gi|322490569 (+1)	0	0	0	0	0	2.39	0	0.059	0	0.0196667	-1.70627	0.683731
alkyl dihydroxyacetonephosphate synthase [Leishmania mexicana MHOM/GT/2001/U1103]	gi|322493404 (+1)	0	0	0	0	0	2.39	0	0	0.38	0.126667	-0.897338	1.49266
glycosomal phosphoenolpyruvate carboxykinase,putative [Leishmania mexicana MHOM/GT/2001/U1103]	gi|322492996 (+3)	0	0	0	0	0	2.39	0	0	0.547	0.182333	-0.739134	1.65087
putative 6-phospho-1-fructokinase [Leishmania mexicana MHOM/GT/2001/U1103]	gi|322488531 (+1)	0	0	0	0	0	2.39	0	0	0.0606	0.0202	-1.69465	0.695351
putative NADH-dependent fumarate reductase [Leishmania mexicana MHOM/GT/2001/U1103]	gi|322495364 (+1)	0	0	0	0	0	2.39	0	0	0.0536	0.0178667	-1.74796	0.642044
glycosomal malate dehydrogenase [Leishmania mexicana MHOM/GT/2001/U1103]	gi|322490484 (+1)	0	0	0	0	0	2.39	0	0	0.205	0.0683333	-1.16537	1.22463
metallo-peptidase, Clan MH, Family M18 [Leishmania mexicana MHOM/GT/2001/U1103]	gi|322488625 (+1)	0	0	0	0	0	2.39	0	0	0.0748	0.0249333	-1.60322	0.78678
guanosine monophosphate reductase [Leishmania mexicana MHOM/GT/2001/U1103]	gi|322490176 (+1)	0	0	0	0	0	2.39	0	0	0.0631	0.0210333	-1.67709	0.712908
PAS-domain containing phosphoglycerate kinase,putative [Leishmania mexicana MHOM/GT/2001/U1103]	gi|322493729 (+1)	0	0	0	0	0	2.39	0	0	0.0568	0.0189333	-1.72277	0.667227
N-acetylglucosamine-1-phosphate transferase [Leishmania mexicana]	gi|159385	0	0	0	0	0	2.39	0	0	0.281	0.0936667	-1.02841	1.36159
D-lactate dehydrogenase-like protein [Leishmania mexicana MHOM/GT/2001/U1103]	gi|322493021 (+1)	0	0	0	0	0	2.39	0	0	0	0	0	2.39
flavoprotein subunit-like protein [Leishmania mexicana MHOM/GT/2001/U1103]	gi|322488452 (+1)	0	0	0	0	0	2.39	0	0	0	0	0	2.39
putative glycosomal membrane protein [Leishmania mexicana MHOM/GT/2001/U1103]	gi|322493313 (+1)	0	0	0	0	0	2.39	0	0.138	0.138	0.092	-1.03621	1.35379
acetylornithine deacetylase-like protein [Leishmania mexicana MHOM/GT/2001/U1103]	gi|322488394 (+1)	0	0	0	0	0	2.39	0	0	0.0767	0.0255667	-1.59233	0.797674
ribonucleoprotein p18, mitochondrial precursor,putative [Leishmania mexicana MHOM/GT/2001/U1103]	gi|322489787 (+3)	0	0	0	0	0	2.39	0	0	1.79	0.596667	-0.224268	2.16573
putative calreticulin [Leishmania mexicana MHOM/GT/2001/U1103]	gi|322494024 (+1)	0	0	0	0	0	2.39	0	0	0	0	0	2.39
putative reiske iron-sulfur protein precursor [Leishmania mexicana MHOM/GT/2001/U1103]	gi|322495399 (+1)	0	0	0	0	0	2.39	0	0	0.453	0.151	-0.821023	1.56898
isopentenyl-diphosphate delta-isomerase,putative [Leishmania mexicana MHOM/GT/2001/U1103]	gi|322495776 (+1)	0	0	0	0	0	2.39	0	0	0	0	0	2.39
reticulon domain protein, 22 kDa potentially aggravating protein (paple22) [Leishmania mexicana MHOM/GT/2001/U1103]	gi|322493644 (+1)	0	0	0	0	0	2.39	0.15	0	0.522	0.224	-0.649752	1.74025
galactokinase-like protein [Leishmania mexicana MHOM/GT/2001/U1103]	gi|322495520 (+1)	0	0	0	0	0	2.39	0	0	0.0615	0.0205	-1.68825	0.701754
putative ribokinase [Leishmania mexicana MHOM/GT/2001/U1103]	gi|322492859 (+1)	0	0	0	0	0	2.39	0	0	0	0	0	2.39
putative mevalonate kinase [Leishmania mexicana MHOM/GT/2001/U1103]	gi|322493823 (+1)	0	0	0	0	0	2.39	0	0	0	0	0	2.39
oligosaccharyl transferase-like protein [Leishmania mexicana MHOM/GT/2001/U1103]	gi|322495359 (+5)	0	0	0	0	0	2.39	0	0	0.0339	0.0113	-1.94692	0.443078
glycerol-3-phosphate dehydrogenase [NAD+],glycosomal/mitochondrial [Leishmania mexicana MHOM/GT/2001/U1103]	gi|322489115 (+1)	0	0	0	0	0	2.39	0	0	0.084	0.028	-1.55284	0.837158
metallo-peptidase, Clan ME, Family M16 [Leishmania mexicana MHOM/GT/2001/U1103]	gi|322489517 (+1)	0	0	0	0	0	2.39	0	0	0.18	0.06	-1.22185	1.16815
putative serine carboxypeptidase (CBP1) [Leishmania mexicana MHOM/GT/2001/U1103]	gi|322490293 (+1)	0	0	0	0	0	2.39	0	0	0	0	0	2.39
transmembrane/endomembrane-like protein [Leishmania mexicana MHOM/GT/2001/U1103]	gi|322495173 (+1)	0	0	0	0	0	2.39	0	0	0.0462	0.0154	-1.81248	0.577521
putative glucosamine-6-phosphate deaminase [Leishmania mexicana MHOM/GT/2001/U1103]	gi|322494424 (+1)	0	0	0	0	0	2.39	0	0	0	0	0	2.39
putative fatty acid elongase [Leishmania mexicana MHOM/GT/2001/U1103]	gi|322489667 (+1)	0	0	0	0	0	2.39	0	0	0.102	0.034	-1.46852	0.921479
putative glucose regulated protein 94 [Leishmania mexicana MHOM/GT/2001/U1103]	gi|322488710 (+1)	0	0	0	0	0	2.39	0	0	0	0	0	2.39
threonine ammonia-lyase [Leishmania mexicana MHOM/GT/2001/U1103]	gi|322488308 (+1)	0	0	0	0	0	2.39	0	0	0	0	0	2.39
putative cation-transporting ATPase [Leishmania mexicana MHOM/GT/2001/U1103]	gi|322488480 (+1)	0	0	0	0	0	2.39	0	0	0.0472	0.0157333	-1.80318	0.586821
peptidase T, putative, metallo-peptidase, ClanMH,family M20B [Leishmania mexicana MHOM/GT/2001/U1103]	gi|322490115 (+1)	0	0	0	0	0	2.39	0	0	0	0	0	2.39
putative lectin [Leishmania mexicana MHOM/GT/2001/U1103]	gi|322489497 (+1)	0	0	0	0	0	2.39	0	0	0.0642	0.0214	-1.66959	0.720414
putative fructose-1,6-bisphosphatase, cytosolic [Leishmania mexicana MHOM/GT/2001/U1103]	gi|322488101 (+1)	0	0	0	0	0	2.39	0	0	0	0	0	2.39
conserved SNF-7-like protein [Leishmania mexicana MHOM/GT/2001/U1103]	gi|322495306 (+1)	0	0	0	0	0	2.39	0.277	0	0.444	0.240333	-0.619186	1.77081
putative prohibitin [Leishmania mexicana MHOM/GT/2001/U1103]	gi|322495262 (+1)	0	0	0	0	0	2.39	0	0	0	0	0	2.39
amp deaminase-like protein [Leishmania mexicana MHOM/GT/2001/U1103]	gi|322489528 (+1)	0	0	0	0	0	2.39	0	0	0	0	0	2.39
putative vacuolar type h+ ATPase subunit [Leishmania mexicana MHOM/GT/2001/U1103]	gi|322491875 (+1)	0	0	0	0	0	2.39	0	0	0	0	0	2.39
SEC61-like (pretranslocation process) protein,putative [Leishmania mexicana MHOM/GT/2001/U1103]	gi|322489303 (+1)	0	0	0	0	0	2.39	0	0	0	0	0	2.39
6-phosphogluconolactonase [Leishmania mexicana MHOM/GT/2001/U1103]	gi|322492815 (+1)	0	0	0	0	0	2.39	0.117	0	0.247	0.121333	-0.91602	1.47398
putative adenylate kinase [Leishmania mexicana MHOM/GT/2001/U1103]	gi|322490716 (+1)	0	0	0	0	0	2.39	0	0	0	0	0	2.39
putative fatty acid elongase [Leishmania mexicana MHOM/GT/2001/U1103]	gi|322489669 (+1)	0	0	0	0	0	2.39	0	0	0	0	0	2.39
putative adenylate kinase [Leishmania mexicana MHOM/GT/2001/U1103]	gi|322491618 (+1)	0.879	0.371	1.86	1.03667	0.0156391	2.40564	1.58	0.523	1.86	1.321	0.120903	2.5109
putative iron superoxide dismutase [Leishmania mexicana MHOM/GT/2001/U1103]	gi|322494274 (+1)	0.77	1.04	1.36	1.05667	0.023938	2.41394	0.535	0.535	1.36	0.81	-0.091515	2.29849
heat shock protein 70-related protein [Leishmania mexicana MHOM/GT/2001/U1103]	gi|322492667 (+1)	0.971	0.971	1.26	1.06733	0.0283001	2.4183	2.71	0.971	2.71	2.13033	0.328448	2.71845
putative heat shock protein [Leishmania mexicana MHOM/GT/2001/U1103]	gi|322490382 (+1)	0.519	1.08	1.65	1.083	0.0346285	2.42463	0.873	0.11	1.85	0.944333	-0.0248747	2.36513
S-adenosylmethionine synthetase [Leishmania mexicana MHOM/GT/2001/U1103]	gi|322493742 (+1)	0.247	0.801	2.25	1.09933	0.0411294	2.43113	0.555	0	1.42	0.658333	-0.181554	2.20845
putative ubiquitin-conjugating enzyme e2 [Leishmania mexicana MHOM/GT/2001/U1103]	gi|322495376 (+1)	0.738	0.738	2.02	1.16533	0.0664502	2.45645	0.446	0.446	2.02	0.970667	-0.0129299	2.37707
putative nucleoside transporter 1 [Leishmania mexicana MHOM/GT/2001/U1103]	gi|322490778 (+1)	0.697	0.799	2.05	1.182	0.0726175	2.46262	0.423	0.125	2.05	0.866	-0.0624821	2.32752
putative cystathione gamma lyase [Leishmania mexicana MHOM/GT/2001/U1103]	gi|322495569 (+1)	1.04	1.19	1.36	1.19667	0.0779732	2.46797	1.53	0.239	1.36	1.043	0.0182843	2.40828
RNA-binding protein, putative, UPB1 [Leishmania mexicana MHOM/GT/2001/U1103]	gi|322492343 (+3)	0.365	3.06	0.365	1.26333	0.101518	2.49152	0.864	0.365	0.365	0.531333	-0.274633	2.11537
GP63, leishmanolysin [Leishmania mexicana MHOM/GT/2001/U1103]	gi|322489112 (+1)	1.23	1.35	1.23	1.27	0.103804	2.4938	1.23	1.12	1.35	1.23333	0.0910805	2.48108
putative eukaryotic initiation factor 5a [Leishmania mexicana MHOM/GT/2001/U1103]	gi|322492367 (+4)	0.677	1.37	1.81	1.28567	0.109128	2.49913	0.992	0.411	2.34	1.24767	0.0960986	2.4861
putative calcium motive p-type ATPase [Leishmania mexicana MHOM/GT/2001/U1103]	gi|322495453 (+1)	0.823	1.32	1.74	1.29433	0.112046	2.50205	0.212	0.302	1.01	0.508	-0.294136	2.09586
putative acetyl-CoA synthetase [Leishmania mexicana MHOM/GT/2001/U1103]	gi|322491947 (+1)	0.859	1.38	1.81	1.34967	0.130227	2.52023	0.576	0.0422	1.38	0.666067	-0.176482	2.21352
protein tyrosine phosphatase-like protein [Leishmania mexicana MHOM/GT/2001/U1103]	gi|322489939 (+1)	0.89	2.05	1.22	1.38667	0.141972	2.53197	0.612	0.172	0.89	0.558	-0.253366	2.13663
surface antigen-like protein [Leishmania mexicana MHOM/GT/2001/U1103]	gi|322488233 (+1)	1.08	1.56	1.56	1.4	0.146128	2.53613	0.685	0.518	1.31	0.837667	-0.0769288	2.31307
pyruvate kinase, partial [Leishmania mexicana MHOM/GT/2001/U1103]	gi|322495257 (+1)	0.547	1.39	2.32	1.419	0.151982	2.54198	0.387	0	0.725	0.370667	-0.431016	1.95898
kinetoplastid membrane protein-11 [Leishmania mexicana MHOM/GT/2001/U1103]	gi|322495468 (+3)	0.706	0.306	3.96	1.65733	0.21941	2.60941	1.23	1.23	1.91	1.45667	0.16336	2.55336
alpha tubulin [Leishmania mexicana MHOM/GT/2001/U1103]	gi|322489468 (+3)	1.46	1.89	1.89	1.74667	0.24221	2.63221	1.89	0.528	4.17	2.196	0.341632	2.73163
putative rab1 small GTP-binding protein [Leishmania mexicana MHOM/GT/2001/U1103]	gi|322489180 (+1)	1.44	1.77	2.14	1.78333	0.251233	2.64123	1.15	0.136	2.14	1.142	0.0576661	2.44767
enolase [Leishmania mexicana MHOM/GT/2001/U1103]	gi|322489720 (+1)	1.29	1.62	2.46	1.79	0.252853	2.64285	1.45	0.411	2.46	1.44033	0.158463	2.54846
putative ADP ribosylation factor 3 [Leishmania mexicana MHOM/GT/2001/U1103]	gi|322488694 (+1)	0.852	1.52	3	1.79067	0.253015	2.64301	0.852	0.588	3.67	1.70333	0.2313	2.6213
putative rab-GDP dissociation inhibitor [Leishmania mexicana MHOM/GT/2001/U1103]	gi|322488565 (+1)	0.665	2.15	2.58	1.79833	0.25487	2.64487	0.563	0.136	1.29	0.663	-0.178486	2.21151
putative protein kinase [Leishmania mexicana MHOM/GT/2001/U1103]	gi|322492535 (+1)	1.36	1.19	2.88	1.81	0.257679	2.64768	1.04	0.649	3.17	1.61967	0.209426	2.59943
putative ADP-ribosylation factor [Leishmania mexicana MHOM/GT/2001/U1103]	gi|322494043 (+1)	1.16	2.43	1.94	1.84333	0.265604	2.6556	1.52	0	1.94	1.15333	0.0619548	2.45195
putative endoribonuclease L-PSP (pb5) [Leishmania mexicana MHOM/GT/2001/U1103]	gi|322491882 (+1)	2	2	2	2	0.30103	2.69103	2	0.442	2.6	1.68067	0.225482	2.61548
actin [Leishmania mexicana]	gi|241994884 (+3)	1.66	2.34	2.09	2.03	0.307496	2.6975	2.09	1.12	2.34	1.85	0.267172	2.65717
putative small GTP-binding protein Rab1 [Leishmania mexicana MHOM/GT/2001/U1103]	gi|322492893 (+1)	1.01	3.67	2.53	2.40333	0.380814	2.77081	1.66	1.01	2.53	1.73333	0.238882	2.62888
putative long chain fatty Acyl CoA synthetase [Leishmania mexicana MHOM/GT/2001/U1103]	gi|322487913 (+1)	2.37	3.19	3.01	2.85667	0.45586	2.84586	1	0.837	2.09	1.309	0.11694	2.50694
putative polyubiquitin [Leishmania mexicana MHOM/GT/2001/U1103]	gi|322488997 (+7)	4.28	1.3	3.29	2.95667	0.470802	2.8608	2.48	5.5	2.48	3.48667	0.54241	2.93241
universal minicircle sequence binding protein,putative [Leishmania mexicana MHOM/GT/2001/U1103]	gi|322490742 (+1)	4.39	3.24	2.33	3.32	0.521138	2.91114	1.06	3.24	3.24	2.51333	0.40025	2.79025
elongation factor 2 [Leishmania mexicana MHOM/GT/2001/U1103]	gi|322490597 (+1)	1.98	4.31	3.96	3.41667	0.533603	2.9236	2.41	0.558	3.33	2.09933	0.322081	2.71208
tryparedoxin peroxidase [Leishmania mexicana MHOM/GT/2001/U1103]	gi|322489864 (+1)	3.06	5.17	3.06	3.76333	0.575573	2.96557	3.06	2.53	5.17	3.58667	0.554691	2.94469
heat shock protein 70, partial [Leishmania mexicana]	gi|281426622	0	0	12.3	4.1	0.612784	3.00278	0	0	14.1	4.7	0.672098	3.0621
hydrophilic acylated surface protein a [Leishmania mexicana MHOM/GT/2001/U1103]	gi|322491976 (+1)	1.24	1.24	10.3	4.26	0.62941	3.01941	2.36	4.03	10.3	5.56333	0.745335	3.13534
heat shock protein 83-1 [Leishmania mexicana MHOM/GT/2001/U1103]	gi|322494527 (+5)	2.04	8.64	6.3	5.66	0.752816	3.14282	4.75	1.5	12.3	6.18333	0.791223	3.18122
i/6 autoantigen-like protein [Leishmania mexicana MHOM/GT/2001/U1103]	gi|322491838 (+1)	4.87	3.47	9.11	5.81667	0.764674	3.15467	1.97	0.724	5.72	2.80467	0.447881	2.83788
nucleoside diphosphate kinase b [Leishmania mexicana MHOM/GT/2001/U1103]	gi|322494390 (+3)	4.25	3.37	9.98	5.86667	0.768391	3.15839	9.98	3.37	18.1	10.4833	1.0205	3.4105
putative P-type H+-ATPase [Leishmania mexicana MHOM/GT/2001/U1103]	gi|322490396 (+1)	4.6	6.34	8.1	6.34667	0.802546	3.19255	3.28	1.13	7.62	4.01	0.603144	2.99314
calpain-like cysteine peptidase, Clan CA, family C2 [Leishmania mexicana MHOM/GT/2001/U1103]	gi|322491427 (+1)	9.65	6.4	6.4	7.48333	0.874095	3.2641	3.29	1.48	3.29	2.68667	0.429214	2.81921
cyclophilin a [Leishmania mexicana MHOM/GT/2001/U1103]	gi|322492386 (+1)	6.2	12.9	7.49	8.86333	0.947597	3.3376	12.9	12.9	21.8	15.8667	1.20049	3.59049
putative P-type H+-ATPase [Leishmania mexicana MHOM/GT/2001/U1103]	gi|322490397 (+1)	5.37	7.58	15.1	9.35	0.970812	3.36081	3.87	1.6	9.9	5.12333	0.709553	3.09955
calpain-like cysteine peptidase, Clan CA, family C2 [Leishmania mexicana MHOM/GT/2001/U1103]	gi|322491430 (+1)	8.39	16.3	10.5	11.73	1.0693	3.4593	13.1	13.1	8.39	11.53	1.06183	3.45183
putative heat-shock protein hsp70 [Leishmania mexicana MHOM/GT/2001/U1103]	gi|322493365 (+1)	10.8	14.5	20.2	15.1667	1.18089	3.57089	24.3	6.89	23.2	18.13	1.2584	3.6484
elongation factor 1-alpha [Leishmania mexicana MHOM/GT/2001/U1103]	gi|322490098 (+5)	14.1	17.3	16.2	15.8667	1.20049	3.59049	7.43	2.41	18.5	9.44667	0.975279	3.36528

## Sheet: GP63HighvsLow
A	Norrmalization formula: |log10.emPai| = Y+ log10.emPai(detected Protein) where Y is a constant defined by the minimum log10.emPai value of both groups
		GP63high						GP63low
		replicates						replicates							Constant value: minimum value of cells BEFORE normalization
Bio View:Identified Proteins (366/628)	Acession #	03-EXO 1.9 F2	01-Sample 1.9F (F2)	03-Sample 1.9F (F1)	average	log10	Normalized log 10	09-EXO 1.9 R1	11-EXO 1.9 R2	05-Sample 1.9R (R)	average	log10	Normalized log 10		-2.69108
putative dynein heavy chain [Leishmania mexicana MHOM/GT/2001/U1103]	gi|322489595 (+1)	0.00611	0	0	0.00203667	-2.69108	-0.00108004	0.00611	0	0.0309	0.0123367	-1.9088	0.781198
putative dynein heavy chain [Leishmania mexicana MHOM/GT/2001/U1103]	gi|322492393 (+1)	0	0.00604	0.00604	0.00402667	-2.39505	0.294946	0.0121	0	0.0121	0.00806667	-2.09331	0.596694
putative calpain-like cysteine peptidase [Leishmania mexicana MHOM/GT/2001/U1103]	gi|322492867 (+1)	0	0.0133	0.0133	0.00886667	-2.05224	0.63776	0.00663	0.02	0.0268	0.01781	-1.74934	0.940664
putative aconitase [Leishmania mexicana MHOM/GT/2001/U1103]	gi|322490299 (+1)	0.0334	0	0	0.0111333	-1.95337	0.736625	0.068	0	0.068	0.0453333	-1.34358	1.34642
putative kinesin [Leishmania mexicana MHOM/GT/2001/U1103]	gi|322490068 (+7)	0.0117	0.0117	0.0117	0.0117	-1.93181	0.758186	0.0117	0.0234	0.0117	0.0156	-1.80688	0.883125
putative protein kinase [Leishmania mexicana MHOM/GT/2001/U1103]	gi|322488462 (+1)	0	0	0.0465	0.0155	-1.80967	0.880332	0	0	0.0465	0.0155	-1.80967	0.880332
putative ras-like small GTPases [Leishmania mexicana MHOM/GT/2001/U1103]	gi|322493854 (+1)	0	0	0.0508	0.0169333	-1.77126	0.918742	0	0	0.0508	0.0169333	-1.77126	0.918742
putative isoleucyl-tRNA synthetase [Leishmania mexicana MHOM/GT/2001/U1103]	gi|322491156 (+1)	0	0.0259	0.0259	0.0172667	-1.76279	0.927209	0	0	0.0525	0.0175	-1.75696	0.933038
dnaj chaperone-like protein [Leishmania mexicana MHOM/GT/2001/U1103]	gi|322494587 (+1)	0.0521	0	0	0.0173667	-1.76028	0.929716	0.0521	0.0521	0.107	0.0704	-1.15243	1.53757
putative leucyl-tRNA synthetase [Leishmania mexicana MHOM/GT/2001/U1103]	gi|322489540 (+1)	0.0267	0	0.0267	0.0178	-1.74958	0.94042	0.0541	0.0267	0.0541	0.0449667	-1.34711	1.34289
3'a2rel-related protein [Leishmania mexicana MHOM/GT/2001/U1103]	gi|322491761 (+3)	0	0	0.0539	0.0179667	-1.74553	0.944468	0	0	0.0539	0.0179667	-1.74553	0.944468
putative calcium channel protein [Leishmania mexicana MHOM/GT/2001/U1103]	gi|322494882 (+1)	0	0.0339	0.0225	0.0188	-1.72584	0.964158	0.0112	0.0112	0.0572	0.0265333	-1.57621	1.11379
19S proteasome regulatory subunit [Leishmania mexicana MHOM/GT/2001/U1103]	gi|322491554 (+1)	0.0603	0	0	0.0201	-1.6968	0.993196	0.124	0	0.124	0.0826667	-1.08267	1.60733
putative aminopeptidase P [Leishmania mexicana MHOM/GT/2001/U1103]	gi|322495482 (+1)	0.061	0	0	0.0203333	-1.69179	0.998209	0.061	0	0.061	0.0406667	-1.39076	1.29924
putative histidyl-tRNA synthetase [Leishmania mexicana MHOM/GT/2001/U1103]	gi|322493455 (+1)	0	0	0.0618	0.0206	-1.68613	1.00387	0	0	0.197	0.0656667	-1.18266	1.50734
putative guanine deaminase [Leishmania mexicana MHOM/GT/2001/U1103]	gi|322488697 (+1)	0	0	0.0667	0.0222333	-1.653	1.037	0	0	0.0667	0.0222333	-1.653	1.037
putative ribosomal protein L1a [Leishmania mexicana MHOM/GT/2001/U1103]	gi|322488672 (+3)	0	0	0.0689	0.0229667	-1.6389	1.0511	0.0689	0	0.306	0.124967	-0.903206	1.78679
putative cation-transporting ATPase [Leishmania mexicana MHOM/GT/2001/U1103]	gi|322488480 (+1)	0	0.0233	0.0472	0.0235	-1.62893	1.06107	0	0	0.0472	0.0157333	-1.80318	0.886821
putative isocitrate dehydrogenase [Leishmania mexicana MHOM/GT/2001/U1103]	gi|322494759 (+1)	0.0706	0	0	0.0235333	-1.62832	1.06168	0	0	0.0706	0.0235333	-1.62832	1.06168
putative ATP-dependent DEAD-box RNA helicase [Leishmania mexicana MHOM/GT/2001/U1103]	gi|322495292 (+1)	0	0	0.071	0.0236667	-1.62586	1.06414	0	0	0.147	0.049	-1.3098	1.3802
amp deaminase-like protein [Leishmania mexicana MHOM/GT/2001/U1103]	gi|322489528 (+1)	0.0178	0.0178	0.0358	0.0238	-1.62342	1.06658	0	0	0	0	0	2.69
putative threonyl-tRNA synthetase [Leishmania mexicana MHOM/GT/2001/U1103]	gi|322495387 (+1)	0	0.0364	0.0364	0.0242667	-1.61499	1.07501	0.0364	0	0.113	0.0498	-1.30277	1.38723
ABC transporter-like protein [Leishmania mexicana MHOM/GT/2001/U1103]	gi|322491903 (+1)	0	0.0241	0.0488	0.0243	-1.61439	1.07561	0	0	0.0999	0.0333	-1.47756	1.21244
myosin heavy chain kinase c-like protein [Leishmania mexicana MHOM/GT/2001/U1103]	gi|322492362 (+1)	0.0365	0	0.0365	0.0243333	-1.6138	1.0762	0.0553	0.0181	0.0553	0.0429	-1.36754	1.32246
putative calpain-like cysteine peptidase, partial [Leishmania mexicana MHOM/GT/2001/U1103]	gi|322492866 (+1)	0	0.0243	0.0491	0.0244667	-1.61143	1.07857	0	0	0.0366	0.0122	-1.91364	0.77636
putative arginyl-tRNA synthetase [Leishmania mexicana MHOM/GT/2001/U1103]	gi|322492952 (+1)	0	0.0419	0.0419	0.0279333	-1.55388	1.13612	0	0	0.131	0.0436667	-1.35985	1.33015
putative gamma-glutamylcysteine synthetase [Leishmania mexicana MHOM/GT/2001/U1103]	gi|322490412 (+1)	0	0.0849	0	0.0283	-1.54821	1.14179	0.0416	0	0.13	0.0572	-1.2426	1.4474
putative protein kinase [Leishmania mexicana MHOM/GT/2001/U1103]	gi|322492716 (+1)	0.0287	0.0583	0	0.029	-1.5376	1.1524	0.0287	0	0.152	0.0602333	-1.22016	1.46984
proteasome regulatory non-ATP-ase subunit 2,putative [Leishmania mexicana MHOM/GT/2001/U1103]	gi|322493258 (+1)	0	0.0613	0.0302	0.0305	-1.5157	1.1743	0.0302	0	0.0302	0.0201333	-1.69608	0.993916
paraflagellar rod protein 2C [Leishmania mexicana mexicana]	gi|1203830 (+2)	0.0476	0	0.0476	0.0317333	-1.49848	1.19152	0.262	0	0	0.0873333	-1.05882	1.63118
putative proteasome alpha 3 subunit [Leishmania mexicana MHOM/GT/2001/U1103]	gi|322489631 (+1)	0	0	0.103	0.0343333	-1.46428	1.22572	0.216	0	0.341	0.185667	-0.731266	1.95873
putative ubiquitin-conjugating enzyme protein [Leishmania mexicana MHOM/GT/2001/U1103]	gi|322494186 (+1)	0.11	0	0	0.0366667	-1.43573	1.25427	0.11	0.11	0.233	0.151	-0.821023	1.86898
metallo-peptidase, Clan MA(E), Family M32 [Leishmania mexicana MHOM/GT/2001/U1103]	gi|322494758 (+1)	0.0575	0	0.0575	0.0383333	-1.41642	1.27358	0.118	0	0.183	0.100333	-0.998555	1.69145
cysteine peptidase, Clan CA, family C19,putative [Leishmania mexicana MHOM/GT/2001/U1103]	gi|322488552 (+1)	0.0401	0.0401	0.0401	0.0401	-1.39686	1.29314	0.0401	0.0401	0.0817	0.0539667	-1.26787	1.42213
similarity to endo-1-like protein [Leishmania mexicana MHOM/GT/2001/U1103]	gi|322491250 (+1)	0	0	0.126	0.042	-1.37675	1.31325	0.267	0	0.267	0.178	-0.74958	1.94042
phosphoglycerate kinase C, glycosomal [Leishmania mexicana MHOM/GT/2001/U1103]	gi|322491310 (+3)	0	0.0635	0.0635	0.0423333	-1.37332	1.31668	0.279	0	0.131	0.136667	-0.864337	1.82566
putative prolyl oligopeptidase [Leishmania mexicana MHOM/GT/2001/U1103]	gi|322491270 (+1)	0.0419	0	0.0855	0.0424667	-1.37195	1.31805	0.178	0.0419	0.178	0.132633	-0.877347	1.81265
putative GTP-binding protein [Leishmania mexicana MHOM/GT/2001/U1103]	gi|322488561 (+1)	0.0425	0.0425	0.0425	0.0425	-1.37161	1.31839	0.133	0.0425	0.133	0.102833	-0.987866	1.70213
putative short chain dehydrogenase [Leishmania mexicana MHOM/GT/2001/U1103]	gi|322495368 (+1)	0	0.134	0	0.0446667	-1.35002	1.33998	0.134	0	0.134	0.0893333	-1.04899	1.64101
proteasome regulatory non-ATPase subunit,putative [Leishmania mexicana MHOM/GT/2001/U1103]	gi|322488775 (+1)	0.0328	0	0.102	0.0449333	-1.34743	1.34257	0.102	0.0328	0.254	0.1296	-0.887395	1.80261
putative glucosamine-fructose-6-phosphate aminotransferase [Leishmania mexicana MHOM/GT/2001/U1103]	gi|322488329 (+1)	0.0447	0	0.0915	0.0454	-1.34294	1.34706	0.0447	0	0.0447	0.0298	-1.52578	1.16422
putative map kinase [Leishmania mexicana MHOM/GT/2001/U1103]	gi|322494640 (+2)	0.0704	0	0.0704	0.0469333	-1.32852	1.36148	0	0	0.313	0.104333	-0.981577	1.70842
phosphomannose isomerase [Leishmania mexicana]	gi|11342604 (+2)	0.0706	0	0.0706	0.0470667	-1.32729	1.36271	0.0706	0.0706	0.146	0.0957333	-1.01894	1.67106
putative ribosomal protein L3 [Leishmania mexicana MHOM/GT/2001/U1103]	gi|322494411 (+5)	0	0	0.143	0.0476667	-1.32179	1.36821	0.0691	0	0.306	0.125033	-0.902974	1.78703
paraflagellar rod protein 1D [Leishmania mexicana]	gi|27977612 (+4)	0	0.0474	0.0971	0.0481667	-1.31725	1.37275	0.149	0.0474	0.204	0.133467	-0.874627	1.81537
putative calpain-like cysteine peptidase [Leishmania mexicana MHOM/GT/2001/U1103]	gi|322493807 (+1)	0	0.0744	0.0744	0.0496	-1.30452	1.38548	0.0744	0	0.114	0.0628	-1.20204	1.48796
anion-transporting ATPase-like protein [Leishmania mexicana MHOM/GT/2001/U1103]	gi|322489269 (+1)	0	0.075	0.075	0.05	-1.30103	1.38897	0.156	0	0.156	0.104	-0.982967	1.70703
putative membrane-bound acid phosphatase 2 [Leishmania mexicana MHOM/GT/2001/U1103]	gi|322490846 (+1)	0	0.0523	0.107	0.0531	-1.27491	1.41509	0	0.0523	0.165	0.0724333	-1.14006	1.54994
stress-induced protein sti1 [Leishmania mexicana MHOM/GT/2001/U1103]	gi|322488886 (+1)	0	0.0527	0.108	0.0535667	-1.27111	1.41889	0.0527	0	0.0527	0.0351333	-1.45428	1.23572
putative cAMP specific phosphodiesterase [Leishmania mexicana MHOM/GT/2001/U1103]	gi|322489903 (+1)	0.0638	0	0.0973	0.0537	-1.27003	1.41997	0.0638	0	0.204	0.0892667	-1.04931	1.64069
riboflavin kinase/fmn adenylyltransferase-like protein [Leishmania mexicana MHOM/GT/2001/U1103]	gi|322495562 (+1)	0	0	0.164	0.0546667	-1.26228	1.42772	0	0	0.576	0.192	-0.716699	1.9733
putative phosphatase 2C [Leishmania mexicana MHOM/GT/2001/U1103]	gi|322493429 (+1)	0	0	0.164	0.0546667	-1.26228	1.42772	0	0	0.164	0.0546667	-1.26228	1.42772
putative ATP-dependent RNA helicase [Leishmania mexicana MHOM/GT/2001/U1103]	gi|322495556 (+1)	0	0.1	0.0657	0.0552333	-1.2578	1.4322	0.0323	0	0.136	0.0561	-1.25104	1.43896
putative chaperonin alpha subunit [Leishmania mexicana MHOM/GT/2001/U1103]	gi|322494425 (+1)	0.0553	0.0553	0.0553	0.0553	-1.25727	1.43273	0.0553	0	0.175	0.0767667	-1.11483	1.57517
putative chaperonin TCP20 [Leishmania mexicana MHOM/GT/2001/U1103]	gi|322489596 (+1)	0	0.0555	0.114	0.0565	-1.24795	1.44205	0.0555	0	0.0555	0.037	-1.4318	1.2582
metallo-peptidase, Clan ME, Family M16 [Leishmania mexicana MHOM/GT/2001/U1103]	gi|322494073 (+1)	0	0.114	0.0557	0.0565667	-1.24744	1.44256	0.0275	0.0275	0.0846	0.0465333	-1.33224	1.35776
putative ubiquitin-activating enzyme e1 [Leishmania mexicana MHOM/GT/2001/U1103]	gi|322491931 (+1)	0.0283	0.0873	0.0574	0.0576667	-1.23908	1.45092	0.0574	0.0283	0.0574	0.0477	-1.32148	1.36852
SEC61-like (pretranslocation process) protein,putative [Leishmania mexicana MHOM/GT/2001/U1103]	gi|322489303 (+1)	0	0.125	0.0608	0.0619333	-1.20808	1.48192	0	0	0	0	0	2.69
nucleoside phosphorylase-like protein [Leishmania mexicana MHOM/GT/2001/U1103]	gi|322489165 (+1)	0	0	0.187	0.0623333	-1.20528	1.48472	0.0895	0	0.187	0.0921667	-1.03543	1.65457
d-isomer specific 2-hydroxyacid dehydrogenase-like protein [Leishmania mexicana MHOM/GT/2001/U1103]	gi|322494981 (+3)	0.192	0	0	0.064	-1.19382	1.49618	0.693	0.192	0	0.295	-0.530178	2.15982
putative eukaryotic translation release factor [Leishmania mexicana MHOM/GT/2001/U1103]	gi|322492988 (+1)	0.0647	0.0647	0.0647	0.0647	-1.1891	1.5009	0.0647	0	0.134	0.0662333	-1.17892	1.51108
putative zinc finger domain protein [Leishmania mexicana MHOM/GT/2001/U1103]	gi|322489305 (+1)	0	0.0474	0.149	0.0654667	-1.18398	1.50602	0	0.0474	0.32	0.122467	-0.911982	1.77802
putative dihydroorotate dehydrogenase [Leishmania mexicana MHOM/GT/2001/U1103]	gi|322489970 (+1)	0	0.205	0	0.0683333	-1.16537	1.52463	0	0	0	0	0	2.69
putative small G-protein [Leishmania mexicana MHOM/GT/2001/U1103]	gi|322491220 (+1)	0	0.103	0.103	0.0686667	-1.16325	1.52675	0	0	0.218	0.0726667	-1.13866	1.55134
oligosaccharyl transferase-like protein [Leishmania mexicana MHOM/GT/2001/U1103]	gi|322495359 (+5)	0.0339	0.0689	0.105	0.0692667	-1.15948	1.53052	0	0	0.0339	0.0113	-1.94692	0.743078
putative aspartate aminotransferase [Leishmania mexicana MHOM/GT/2001/U1103]	gi|322495329 (+1)	0.0711	0.0711	0.0711	0.0711	-1.14813	1.54187	0.0711	0	0.0711	0.0474	-1.32422	1.36578
putative 40S ribosomal protein S4 [Leishmania mexicana MHOM/GT/2001/U1103]	gi|322489552 (+3)	0	0.144	0.0694	0.0711333	-1.14793	1.54207	0	0	0.399	0.133	-0.876148	1.81385
putative 40S ribosomal protein S3A [Leishmania mexicana MHOM/GT/2001/U1103]	gi|322495295 (+5)	0	0.11	0.11	0.0733333	-1.1347	1.5553	0.11	0	0.689	0.266333	-0.574574	2.11543
putative myosin heavy chain [Leishmania mexicana MHOM/GT/2001/U1103]	gi|322494480 (+1)	0.0555	0.0555	0.114	0.075	-1.12494	1.56506	0.0555	0	0.0843	0.0466	-1.33161	1.35839
putative 2-hydroxy-3-oxopropionate reductase [Leishmania mexicana MHOM/GT/2001/U1103]	gi|322493409 (+1)	0	0.225	0	0.075	-1.12494	1.56506	0.107	0	0.225	0.110667	-0.955983	1.73402
putative udp-glc 4'-epimerase [Leishmania mexicana MHOM/GT/2001/U1103]	gi|322494734 (+1)	0.0756	0.0756	0.0756	0.0756	-1.12148	1.56852	0.157	0	0.244	0.133667	-0.873977	1.81602
chaperonin containing t-complex protein,putative [Leishmania mexicana MHOM/GT/2001/U1103]	gi|322494191 (+1)	0	0.175	0.0552	0.0767333	-1.11502	1.57498	0.114	0	0.308	0.140667	-0.851809	1.83819
putative importin alpha [Leishmania mexicana MHOM/GT/2001/U1103]	gi|322493508 (+1)	0	0.116	0.116	0.0773333	-1.11163	1.57837	0	0	0.179	0.0596667	-1.22427	1.46573
putative glucose regulated protein 94 [Leishmania mexicana MHOM/GT/2001/U1103]	gi|322488710 (+1)	0	0.117	0.117	0.078	-1.10791	1.58209	0	0	0	0	0	2.69
putative protein kinase [Leishmania mexicana MHOM/GT/2001/U1103]	gi|322488525 (+1)	0.12	0.0583	0.0583	0.0788667	-1.10311	1.58689	0.185	0.12	0.185	0.163333	-0.786925	1.90307
metallo-peptidase, Clan ME, Family M16 [Leishmania mexicana MHOM/GT/2001/U1103]	gi|322489517 (+1)	0	0.0568	0.18	0.0789333	-1.10274	1.58726	0	0	0.18	0.06	-1.22185	1.46815
putative ubiquitin-activating enzyme e1 [Leishmania mexicana MHOM/GT/2001/U1103]	gi|322495552 (+1)	0.0257	0.0791	0.135	0.0799333	-1.09727	1.59273	0.0791	0	0.194	0.0910333	-1.0408	1.6492
putative farnesyl pyrophosphate synthase [Leishmania mexicana MHOM/GT/2001/U1103]	gi|322491828 (+1)	0	0.0801	0.167	0.0823667	-1.08425	1.60575	0	0	0.0801	0.0267	-1.57349	1.11651
putative U-box domain protein [Leishmania mexicana MHOM/GT/2001/U1103]	gi|322488708 (+1)	0.049	0.049	0.154	0.084	-1.07572	1.61428	0.049	0	0.211	0.0866667	-1.06215	1.62785
nucleoside hydrolase-like protein [Leishmania mexicana MHOM/GT/2001/U1103]	gi|322489614 (+1)	0.084	0.084	0.084	0.084	-1.07572	1.61428	0.084	0	0.084	0.056	-1.25181	1.43819
putative alanyl-tRNA synthetase [Leishmania mexicana MHOM/GT/2001/U1103]	gi|322491846 (+1)	0.0623	0.0949	0.0949	0.0840333	-1.07555	1.61445	0.0307	0.0307	0.236	0.0991333	-1.00378	1.68622
putative nucleosome assembly protein [Leishmania mexicana MHOM/GT/2001/U1103]	gi|322490457 (+1)	0	0.172	0.0826	0.0848667	-1.07126	1.61874	0	0	0.172	0.0573333	-1.24159	1.44841
putative prolyl-tRNA synthetase, putative,bifunctional aminoacyl-tRNA synthetase [Leishmania mexicana MHOM/GT/2001/U1103]	gi|322490370 (+1)	0	0.174	0.0835	0.0858333	-1.06634	1.62366	0.128	0	0.128	0.0853333	-1.06888	1.62112
conserved CBS domain protein [Leishmania mexicana MHOM/GT/2001/U1103]	gi|322495323 (+1)	0	0.13	0.13	0.0866667	-1.06215	1.62785	0.063	0	0.063	0.042	-1.37675	1.31325
putative serine/threonine-protein kinase [Leishmania mexicana MHOM/GT/2001/U1103]	gi|322491655 (+1)	0.0738	0.0738	0.113	0.0868667	-1.06115	1.62885	0.113	0	0.113	0.0753333	-1.12301	1.56699
glucose-6-phosphate dehydrogenase [Leishmania mexicana MHOM/GT/2001/U1103]	gi|322494840 (+1)	0.0513	0.105	0.105	0.0871	-1.05998	1.63002	0.0513	0	0.284	0.111767	-0.951688	1.73831
putative histidine secretory acid phosphatase [Leishmania mexicana MHOM/GT/2001/U1103]	gi|322491242 (+3)	0.0517	0.0786	0.134	0.0881	-1.05502	1.63498	0.163	0.0255	0.193	0.127167	-0.895627	1.79437
putative lectin [Leishmania mexicana MHOM/GT/2001/U1103]	gi|322489497 (+1)	0	0.133	0.133	0.0886667	-1.05224	1.63776	0	0	0.0642	0.0214	-1.66959	1.02041
putative chaperone protein DNAj [Leishmania mexicana MHOM/GT/2001/U1103]	gi|322491221 (+1)	0	0.0873	0.182	0.0897667	-1.04688	1.64312	0.0873	0.0873	0.0873	0.0873	-1.05899	1.63101
putative surface antigen, partial [Leishmania mexicana MHOM/GT/2001/U1103]	gi|322489404 (+3)	0.0898	0.0898	0.0898	0.0898	-1.04672	1.64328	0.0439	0.0439	0.0439	0.0439	-1.35754	1.33246
20s proteasome beta 7 subunit, (putative) [Leishmania mexicana MHOM/GT/2001/U1103]	gi|322495245 (+1)	0	0.135	0.135	0.09	-1.04576	1.64424	0.135	0	0.66	0.265	-0.576754	2.11325
vacuolar protein sorting-associated protein 4 [Leishmania mexicana MHOM/GT/2001/U1103]	gi|322488532 (+1)	0	0.136	0.136	0.0906667	-1.04255	1.64745	0.0657	0.0657	0.136	0.0891333	-1.04996	1.64004
putative 60S ribosomal protein L10 [Leishmania mexicana MHOM/GT/2001/U1103]	gi|322488063 (+3)	0	0.136	0.136	0.0906667	-1.04255	1.64745	0	0.136	0.663	0.266333	-0.574574	2.11543
putative proteasome regulatory ATPase subunit 2 [Leishmania mexicana MHOM/GT/2001/U1103]	gi|322489539 (+1)	0.138	0	0.138	0.092	-1.03621	1.65379	0.138	0.0666	0.213	0.1392	-0.856361	1.83364
proteasome regulatory non-ATP-ase subunit,putative [Leishmania mexicana MHOM/GT/2001/U1103]	gi|322488488 (+1)	0	0.0903	0.189	0.0931	-1.03105	1.65895	0.296	0	0.189	0.161667	-0.79138	1.89862
proteasome regulatory non-ATPase subunit 6,putative [Leishmania mexicana MHOM/GT/2001/U1103]	gi|322487854 (+1)	0.0554	0.114	0.114	0.0944667	-1.02472	1.66528	0.0554	0.0554	0.176	0.0956	-1.01954	1.67046
metallo-peptidase, Clan MA(E), Family M1 [Leishmania mexicana MHOM/GT/2001/U1103]	gi|322488557 (+1)	0	0.142	0.142	0.0946667	-1.0238	1.6662	0.0338	0	0.105	0.0462667	-1.33473	1.35527
putative translation elongation factor 1-beta [Leishmania mexicana MHOM/GT/2001/U1103]	gi|322490723 (+1)	0	0.145	0.145	0.0966667	-1.01472	1.67528	0.311	0.145	0.145	0.200333	-0.698247	1.99175
protein phosphatase 2A catalytic subunit,putative [Leishmania mexicana MHOM/GT/2001/U1103]	gi|322494402 (+1)	0.0944	0	0.198	0.0974667	-1.01114	1.67886	0.0944	0	0.198	0.0974667	-1.01114	1.67886
putative calpain-like cysteine peptidase [Leishmania mexicana MHOM/GT/2001/U1103]	gi|322488031 (+1)	0.114	0.114	0.0749	0.100967	-0.995822	1.69418	0.155	0.0749	0.155	0.1283	-0.891773	1.79823
putative GTP binding protein [Leishmania mexicana MHOM/GT/2001/U1103]	gi|322493055 (+1)	0.0748	0.0748	0.155	0.101533	-0.993391	1.69661	0.0748	0	0.155	0.0766	-1.11577	1.57423
putative NAD/FAD dependent dehydrogenase [Leishmania mexicana MHOM/GT/2001/U1103]	gi|322489854 (+1)	0.0763	0	0.247	0.107767	-0.967516	1.72248	0.0763	0	0.159	0.0784333	-1.1055	1.5845
putative glycogen synthase kinase 3 beta [Leishmania mexicana]	gi|110809647 (+2)	0.0808	0.0808	0.168	0.109867	-0.959134	1.73087	0.0808	0	0.364	0.148267	-0.828956	1.86104
putative deoxyribose-phosphate aldolase [Leishmania mexicana MHOM/GT/2001/U1103]	gi|322488342 (+1)	0.112	0.112	0.112	0.112	-0.950782	1.73922	0.236	0	0.236	0.157333	-0.803179	1.88682
transmembrane/endomembrane-like protein [Leishmania mexicana MHOM/GT/2001/U1103]	gi|322495173 (+1)	0.0462	0.0946	0.198	0.112933	-0.947178	1.74282	0	0	0.0462	0.0154	-1.81248	0.877521
putative proteasome regulatory ATPase subunit 5 [Leishmania mexicana MHOM/GT/2001/U1103]	gi|322491754 (+1)	0.137	0.137	0.0664	0.113467	-0.945132	1.74487	0.137	0	0.293	0.143333	-0.843653	1.84635
putative serine hydroxymethyltransferase [Leishmania mexicana MHOM/GT/2001/U1103]	gi|322489737 (+1)	0	0.134	0.207	0.113667	-0.944367	1.74563	0	0	0.207	0.069	-1.16115	1.52885
putative casein kinase I [Leishmania mexicana MHOM/GT/2001/U1103]	gi|322492455 (+1)	0.114	0.114	0.114	0.114	-0.943095	1.7469	0.24	0.0552	0.381	0.2254	-0.647046	2.04295
DHHC zinc finger domain-like protein [Leishmania mexicana MHOM/GT/2001/U1103]	gi|322492024 (+1)	0	0.137	0.212	0.116333	-0.934296	1.7557	0	0	0.293	0.0976667	-1.01025	1.67975
putative 60S ribosomal protein L2 [Leishmania mexicana MHOM/GT/2001/U1103]	gi|322494483 (+5)	0.117	0.117	0.117	0.117	-0.931814	1.75819	0.248	0	0.557	0.268333	-0.571325	2.11867
putative 60S ribosomal protein L17 [Leishmania mexicana MHOM/GT/2001/U1103]	gi|322492056 (+3)	0	0.176	0.176	0.117333	-0.930579	1.75942	0	0	0.382	0.127333	-0.895058	1.79494
metallo-peptidase, Clan M-, Family M49 [Leishmania mexicana MHOM/GT/2001/U1103]	gi|322488207 (+1)	0.0431	0.184	0.135	0.1207	-0.918293	1.77171	0.0431	0.135	0.526	0.2347	-0.629487	2.06051
putative kinesin [Leishmania mexicana MHOM/GT/2001/U1103]	gi|322495454 (+1)	0.043	0.0879	0.234	0.121633	-0.914947	1.77505	0.043	0	0.729	0.257333	-0.589504	2.1005
RNA-binding protein, putative, UPB1 [Leishmania mexicana MHOM/GT/2001/U1103]	gi|322492343 (+3)	0.365	0	0	0.121667	-0.914828	1.77517	0.864	0.365	0.365	0.531333	-0.274633	2.41537
peptidase T, putative, metallo-peptidase, ClanMH,family M20B [Leishmania mexicana MHOM/GT/2001/U1103]	gi|322490115 (+1)	0.0704	0.227	0.0704	0.1226	-0.91151	1.77849	0	0	0	0	0	2.69
putative nucleoside transporter 1 [Leishmania mexicana MHOM/GT/2001/U1103]	gi|322489873 (+1)	0.0605	0.125	0.193	0.126167	-0.899055	1.79094	0	0	0.0605	0.0201667	-1.69537	0.994634
putative protein kinase [Leishmania mexicana MHOM/GT/2001/U1103]	gi|322494673 (+1)	0.0452	0.142	0.193	0.126733	-0.897109	1.79289	0.0452	0	0.0925	0.0459	-1.33819	1.35181
putative amino acid permease [Leishmania mexicana MHOM/GT/2001/U1103]	gi|322491716 (+1)	0.0613	0.126	0.195	0.127433	-0.894717	1.79528	0.0613	0	0.346	0.135767	-0.867207	1.82279
putative phosphoprotein phosphatase [Leishmania mexicana MHOM/GT/2001/U1103]	gi|322488119 (+1)	0.0455	0.195	0.143	0.127833	-0.893356	1.79664	0.0455	0.0455	0.306	0.132333	-0.878331	1.81167
putative mitogen-activated protein kinase 5 [Leishmania mexicana mexicana]	gi|10046837 (+2)	0.075	0.156	0.156	0.129	-0.88941	1.80059	0	0	0.156	0.052	-1.284	1.406
putative ATP-binding cassette protein subfamily G, member 1 [Leishmania mexicana MHOM/GT/2001/U1103]	gi|322488242 (+3)	0	0.0913	0.3	0.130433	-0.884611	1.80539	0	0	0.191	0.0636667	-1.19609	1.49391
putative fructose-1,6-bisphosphatase, cytosolic [Leishmania mexicana MHOM/GT/2001/U1103]	gi|322488101 (+1)	0	0.196	0.196	0.130667	-0.883835	1.80616	0	0	0	0	0	2.69
putative T-complex protein 1, gamma subunit [Leishmania mexicana MHOM/GT/2001/U1103]	gi|322492001 (+1)	0.112	0.172	0.112	0.132	-0.879426	1.81057	0.112	0.0544	0.374	0.180133	-0.744406	1.94559
putative serine carboxypeptidase (CBP1) [Leishmania mexicana MHOM/GT/2001/U1103]	gi|322490293 (+1)	0.0634	0.203	0.131	0.132467	-0.877893	1.81211	0	0	0	0	0	2.69
putative glyceraldehyde 3-phosphate dehydrogenase,cytosolic [Leishmania mexicana MHOM/GT/2001/U1103]	gi|322490822 (+1)	0	0.305	0.0929	0.132633	-0.877347	1.81265	0	0	0.194	0.0646667	-1.18932	1.50068
putative protein kinase [Leishmania mexicana MHOM/GT/2001/U1103]	gi|322488464 (+1)	0.206	0.0982	0.0982	0.134133	-0.872463	1.81754	0.0982	0.0982	0.324	0.173467	-0.760784	1.92922
putative glutamine synthetase [Leishmania mexicana MHOM/GT/2001/U1103]	gi|322488271 (+2)	0.0778	0.252	0.0778	0.135867	-0.866887	1.82311	0.162	0.162	0.567	0.297	-0.527244	2.16276
metallo-peptidase, Clan MA(E), Family M3 [Leishmania mexicana MHOM/GT/2001/U1103]	gi|322492700 (+1)	0.0866	0.0424	0.283	0.137333	-0.862224	1.82778	0.453	0.0424	0.646	0.380467	-0.419683	2.27032
putative proteasome alpha 1 subunit [Leishmania mexicana MHOM/GT/2001/U1103]	gi|322495730 (+1)	0	0.413	0	0.137667	-0.861171	1.82883	0.122	0	0.413	0.178333	-0.748767	1.94123
putative adenylate kinase [Leishmania mexicana MHOM/GT/2001/U1103]	gi|322490716 (+1)	0	0.134	0.285	0.139667	-0.854907	1.83509	0	0	0	0	0	2.69
putative fatty acid elongase [Leishmania mexicana MHOM/GT/2001/U1103]	gi|322489669 (+1)	0	0.134	0.285	0.139667	-0.854907	1.83509	0	0	0	0	0	2.69
putative fatty acid elongase [Leishmania mexicana MHOM/GT/2001/U1103]	gi|322489667 (+1)	0	0.214	0.214	0.142667	-0.845677	1.84432	0	0	0.102	0.034	-1.46852	1.22148
putative prohibitin [Leishmania mexicana MHOM/GT/2001/U1103]	gi|322495262 (+1)	0	0.215	0.215	0.143333	-0.843653	1.84635	0	0	0	0	0	2.69
putative protein kinase A regulatory subunit [Leishmania mexicana MHOM/GT/2001/U1103]	gi|322489456 (+1)	0.0582	0.12	0.254	0.144067	-0.841436	1.84856	0.0582	0	0.404	0.154067	-0.812291	1.87771
putative amino acid transporter aATP11 [Leishmania mexicana MHOM/GT/2001/U1103]	gi|322493803 (+1)	0	0.255	0.186	0.147	-0.832683	1.85732	0	0	0.186	0.062	-1.20761	1.48239
elongation factor-1 gamma [Leishmania mexicana MHOM/GT/2001/U1103]	gi|322489005 (+1)	0.0711	0.229	0.147	0.149033	-0.826717	1.86328	0.229	0.0711	0.147	0.149033	-0.826717	1.86328
putative peptidyl-prolyl cis-trans isomerase (cyclophilin-40) [Leishmania mexicana MHOM/GT/2001/U1103]	gi|322495722 (+1)	0.279	0.0855	0.0855	0.15	-0.823909	1.86609	0.279	0.0855	0.507	0.2905	-0.536854	2.15315
nucleobase transporter [Leishmania mexicana MHOM/GT/2001/U1103]	gi|322489551 (+1)	0	0.191	0.263	0.151333	-0.820065	1.86993	0	0	0.42	0.14	-0.853872	1.83613
putative phosphodiesterase [Leishmania mexicana MHOM/GT/2001/U1103]	gi|322490357 (+1)	0.312	0.145	0	0.152333	-0.817205	1.87279	0.312	0	0.572	0.294667	-0.530669	2.15933
putative ABC transporter [Leishmania mexicana MHOM/GT/2001/U1103]	gi|322489846 (+1)	0.0391	0.211	0.211	0.1537	-0.813326	1.87667	0.0391	0	0.122	0.0537	-1.27003	1.41997
putative adenylate kinase [Leishmania mexicana MHOM/GT/2001/U1103]	gi|322488082 (+1)	0.315	0.147	0	0.154	-0.812479	1.87752	0	0	0.147	0.049	-1.3098	1.3802
putative trypanothione synthetase [Leishmania mexicana MHOM/GT/2001/U1103]	gi|322493004 (+1)	0.0439	0.188	0.24	0.1573	-0.803271	1.88673	0.0898	0.0439	0.472	0.2019	-0.694864	1.99514
trypanothione reductase [Leishmania mexicana MHOM/GT/2001/U1103]	gi|322488146 (+1)	0.0617	0.0617	0.349	0.157467	-0.802811	1.88719	0.349	0.127	0.432	0.302667	-0.519035	2.17096
putative short chain dehydrogenase [Leishmania mexicana MHOM/GT/2001/U1103]	gi|322495369 (+1)	0.118	0.25	0.118	0.162	-0.790485	1.89952	0	0	0.118	0.0393333	-1.40524	1.28476
histone H2A [Leishmania mexicana]	gi|27977614 (+7)	0	0.243	0.243	0.162	-0.790485	1.89952	0.544	0	0.919	0.487667	-0.311877	2.37812
putative 20S proteasome beta 6 subunit [Leishmania mexicana MHOM/GT/2001/U1103]	gi|322488248 (+1)	0.252	0	0.252	0.168	-0.774691	1.91531	0.252	0	0.401	0.217667	-0.662208	2.02779
phosphate-Repressible Phosphate Permease-like protein, partial [Leishmania mexicana MHOM/GT/2001/U1103]	gi|322489065 (+1)	0	0.294	0.213	0.169	-0.772113	1.91789	0	0	0.38	0.126667	-0.897338	1.79266
UTP-glucose-1-phosphate uridylyltransferase 2,putative [Leishmania mexicana MHOM/GT/2001/U1103]	gi|322490347 (+1)	0.0603	0.34	0.124	0.174767	-0.757541	1.93246	0.0603	0.0603	0.192	0.1042	-0.982132	1.70787
stomatin-like protein [Leishmania mexicana MHOM/GT/2001/U1103]	gi|322488215 (+1)	0.0829	0.27	0.173	0.1753	-0.756218	1.93378	0	0	0.375	0.125	-0.90309	1.78691
putative seryl-tRNA synthetase [Leishmania mexicana MHOM/GT/2001/U1103]	gi|322489210 (+1)	0.128	0.128	0.272	0.176	-0.754487	1.93551	0.198	0.128	0.524	0.283333	-0.547702	2.1423
sucrose-phosphate synthase-like protein [Leishmania mexicana MHOM/GT/2001/U1103]	gi|322490013 (+2)	0.2	0.2	0.129	0.176333	-0.753666	1.93633	0.2	0.0627	0.355	0.2059	-0.686344	2.00366
zeta-crystallin/NADPH-oxidoreductase-like protein, partial [Leishmania mexicana]	gi|112383440	0.1	0.1	0.332	0.177333	-0.75121	1.93879	0.21	0	0.465	0.225	-0.647817	2.04218
proteasome regulatory ATPase subunit [Leishmania mexicana MHOM/GT/2001/U1103]	gi|322491030 (+1)	0.15	0.15	0.233	0.177667	-0.750394	1.93961	0.15	0	0.0722	0.0740667	-1.13038	1.55962
cystathionine beta-synthase [Leishmania mexicana MHOM/GT/2001/U1103]	gi|322490120 (+1)	0.0845	0.276	0.176	0.178833	-0.747552	1.94245	0	0	0.176	0.0586667	-1.23161	1.45839
oligopeptidase b [Leishmania mexicana MHOM/GT/2001/U1103]	gi|322488984 (+1)	0.166	0.211	0.166	0.181	-0.742321	1.94768	0.166	0	0.166	0.110667	-0.955983	1.73402
glycerol-3-phosphate dehydrogenase [NAD+],glycosomal/mitochondrial [Leishmania mexicana MHOM/GT/2001/U1103]	gi|322489115 (+1)	0.084	0.084	0.381	0.183	-0.737549	1.95245	0	0	0.084	0.028	-1.55284	1.13716
D-3-phosphoglycerate dehydrogenase-like protein [Leishmania mexicana MHOM/GT/2001/U1103]	gi|322487894 (+1)	0.243	0.156	0.156	0.185	-0.732828	1.95717	0.0752	0	0.243	0.106067	-0.974421	1.71558
putative N-acyl-L-amino acid amidohydrolase [Leishmania mexicana MHOM/GT/2001/U1103]	gi|322493876 (+1)	0.075	0.242	0.242	0.186333	-0.729709	1.96029	0.156	0.156	0.783	0.365	-0.437707	2.25229
putative NADH-cytochrome b5 reductase [Leishmania mexicana MHOM/GT/2001/U1103]	gi|322491771 (+1)	0.218	0	0.345	0.187667	-0.726613	1.96339	0	0	0.104	0.0346667	-1.46009	1.22991
putative ABC transporter [Leishmania mexicana MHOM/GT/2001/U1103]	gi|322492913 (+1)	0.0656	0.21	0.29	0.188533	-0.724612	1.96539	0	0.016	0.269	0.095	-1.02228	1.66772
putative protein tyrosine phosphatase [Leishmania mexicana MHOM/GT/2001/U1103]	gi|322488138 (+1)	0	0.284	0.284	0.189333	-0.722773	1.96723	0	0	0.133	0.0443333	-1.35327	1.33673
putative mitogen-activated protein kinase [Leishmania mexicana MHOM/GT/2001/U1103]	gi|322490428 (+1)	0.107	0.107	0.357	0.190333	-0.720485	1.96951	0.226	0.107	0.843	0.392	-0.406714	2.28329
putative kinesin [Leishmania mexicana MHOM/GT/2001/U1103]	gi|322491932 (+1)	0.136	0.0888	0.347	0.1906	-0.719877	1.97012	0.136	0.0435	0.405	0.194833	-0.710337	1.97966
sterol demethylase [Leishmania mexicana]	gi|255090724 (+2)	0.125	0.193	0.265	0.194333	-0.711453	1.97855	0.125	0	0.125	0.0833333	-1.07918	1.61082
stress-inducible protein STI1 homolog [Leishmania mexicana MHOM/GT/2001/U1103]	gi|322490586 (+1)	0.114	0.242	0.242	0.199333	-0.70042	1.98958	0.718	0.384	0.542	0.548	-0.261219	2.42878
galactokinase-like protein [Leishmania mexicana MHOM/GT/2001/U1103]	gi|322495520 (+1)	0.0615	0.27	0.27	0.2005	-0.697886	1.99211	0	0	0.0615	0.0205	-1.68825	1.00175
putative rab7 GTP binding protein [Leishmania mexicana MHOM/GT/2001/U1103]	gi|322490337 (+1)	0	0.475	0.138	0.204333	-0.689661	2.00034	0	0	0.475	0.158333	-0.800428	1.88957
Chain A, Phosphomannomutase From Leishmania Mexicana	gi|146387272 (+8)	0.118	0.25	0.25	0.206	-0.686133	2.00387	0.118	0.118	1.18	0.472	-0.326058	2.36394
putative 5-methyltetrahydropteroyltriglutamate--homocyst ei nemethyltransferase [Leishmania mexicana MHOM/GT/2001/U1103]	gi|322493766 (+1)	0.118	0.205	0.298	0.207	-0.68403	2.00597	0.563	0.0773	1.03	0.556767	-0.254327	2.43567
threonine ammonia-lyase [Leishmania mexicana MHOM/GT/2001/U1103]	gi|322488308 (+1)	0	0.0892	0.533	0.2074	-0.683191	2.00681	0	0	0	0	0	2.69
putative 14-3-3 protein [Leishmania mexicana MHOM/GT/2001/U1103]	gi|322489235 (+1)	0	0.241	0.382	0.207667	-0.682633	2.00737	0.241	0	0.241	0.160667	-0.794074	1.89593
iron/zinc transporter protein-like protein [Leishmania mexicana MHOM/GT/2001/U1103]	gi|322494070 (+1)	0.0713	0.148	0.411	0.2101	-0.677574	2.01243	0.0713	0.0713	0.859	0.333867	-0.476427	2.21357
putative vacuolar type h+ ATPase subunit [Leishmania mexicana MHOM/GT/2001/U1103]	gi|322491875 (+1)	0	0.439	0.2	0.213	-0.67162	2.01838	0	0	0	0	0	2.69
putative casein kinase [Leishmania mexicana MHOM/GT/2001/U1103]	gi|322495348 (+1)	0	0.373	0.268	0.213667	-0.670263	2.01974	0.268	0	0.268	0.178667	-0.747956	1.94204
putative reiske iron-sulfur protein precursor [Leishmania mexicana MHOM/GT/2001/U1103]	gi|322495399 (+1)	0	0.323	0.323	0.215333	-0.666889	2.02311	0	0	0.453	0.151	-0.821023	1.86898
putative 60S ribosomal protein L18 [Leishmania mexicana MHOM/GT/2001/U1103]	gi|322489486 (+3)	0.325	0	0.325	0.216667	-0.664208	2.02579	0.325	0	0.325	0.216667	-0.664208	2.02579
putative Pyridoxal kinase [Leishmania mexicana MHOM/GT/2001/U1103]	gi|322493521 (+1)	0.0999	0.0999	0.463	0.220933	-0.655739	2.03426	0.0999	0	0.61	0.236633	-0.625924	2.06408
putative mevalonate kinase [Leishmania mexicana MHOM/GT/2001/U1103]	gi|322493823 (+1)	0	0.391	0.281	0.224	-0.649752	2.04025	0	0	0	0	0	2.69
putative transmembrane amino acid transporter [Leishmania mexicana MHOM/GT/2001/U1103]	gi|322488492 (+1)	0.061	0.345	0.267	0.224333	-0.649106	2.04089	0	0	0.345	0.115	-0.939302	1.7507
NADH:flavin oxidoreductase/NADH oxidase,putative [Leishmania mexicana MHOM/GT/2001/U1103]	gi|322489418 (+1)	0.165	0.258	0.258	0.227	-0.643974	2.04603	0.165	0	0.258	0.141	-0.850781	1.83922
malic enzyme [Leishmania mexicana MHOM/GT/2001/U1103]	gi|322492129 (+1)	0.226	0.165	0.291	0.227333	-0.643337	2.04666	0.583	0.165	0.226	0.324667	-0.488562	2.20144
putative ATPase alpha subunit [Leishmania mexicana MHOM/GT/2001/U1103]	gi|322488161 (+5)	0.165	0.165	0.358	0.229333	-0.639533	2.05047	0	0.165	1.5	0.555	-0.255707	2.43429
putative fatty acyl CoA syntetase 1 [Leishmania mexicana MHOM/GT/2001/U1103]	gi|322487789 (+1)	0.18	0.281	0.23	0.230333	-0.637643	2.05236	0.132	0.132	0.281	0.181667	-0.740725	1.94928
succinyl-diaminopimelate desuccinylase-like protein [Leishmania mexicana MHOM/GT/2001/U1103]	gi|322493967 (+1)	0.133	0.283	0.283	0.233	-0.632644	2.05736	0.283	0.133	0.453	0.289667	-0.538101	2.1519
putative C-terminal motor kinesin [Leishmania mexicana MHOM/GT/2001/U1103]	gi|322490439 (+1)	0.108	0.186	0.407	0.233667	-0.631403	2.0586	0.27	0.108	1.35	0.576	-0.239578	2.45042
putative pteridine transporter ft6 [Leishmania mexicana MHOM/GT/2001/U1103]	gi|322489100 (+1)	0.0929	0.249	0.365	0.235633	-0.627763	2.06224	0	0	0.365	0.121667	-0.914828	1.77517
14-3-3 protein-like protein [Leishmania mexicana MHOM/GT/2001/U1103]	gi|322490909 (+1)	0.236	0.236	0.236	0.236	-0.627088	2.06291	0.888	0.112	0.374	0.458	-0.339135	2.35087
ADP-ribosylation factor-like protein [Leishmania mexicana MHOM/GT/2001/U1103]	gi|322493626 (+1)	0	0.363	0.363	0.242	-0.616185	2.07382	0.363	0.168	1.53	0.687	-0.163043	2.52696
putative calreticulin [Leishmania mexicana MHOM/GT/2001/U1103]	gi|322494024 (+1)	0.0735	0.328	0.328	0.243167	-0.614096	2.0759	0	0	0	0	0	2.69
putative adenylate kinase [Leishmania mexicana MHOM/GT/2001/U1103]	gi|322494844 (+1)	0.136	0.136	0.465	0.245667	-0.609654	2.08035	0	0	0.465	0.155	-0.809668	1.88033
putative sarcalumenin precursor [Leishmania mexicana MHOM/GT/2001/U1103]	gi|322490441 (+1)	0.0968	0.203	0.447	0.248933	-0.603917	2.08608	0.203	0.149	0.587	0.313	-0.504456	2.18554
putative serine/threonine protein phosphatase catalytic subunit [Leishmania mexicana MHOM/GT/2001/U1103]	gi|322493146 (+1)	0	0.316	0.443	0.253	-0.596879	2.09312	0	0	0.201	0.067	-1.17393	1.51607
p36 LACK protein [Leishmania mexicana]	gi|13991858 (+4)	0	0.444	0.317	0.253667	-0.595737	2.09426	0	0	0.583	0.194333	-0.711453	1.97855
putative peptidase M20/M25/M40 [Leishmania mexicana MHOM/GT/2001/U1103]	gi|322494663 (+1)	0.131	0.279	0.361	0.257	-0.590067	2.09993	0.361	0	0.361	0.240667	-0.618584	2.07142
surface antigen-like protein [Leishmania mexicana MHOM/GT/2001/U1103]	gi|322488006 (+1)	0.241	0.296	0.241	0.259333	-0.586142	2.10386	0	0	0.353	0.117667	-0.929347	1.76065
putative hypothetical protein, conserved,nima-related protein kinase [Leishmania mexicana MHOM/GT/2001/U1103]	gi|322490732 (+1)	0.185	0.12	0.485	0.263333	-0.579494	2.11051	0.326	0	0.403	0.243	-0.614394	2.07561
metallo-peptidase, Clan ME, Family M16 [Leishmania mexicana MHOM/GT/2001/U1103]	gi|322491511 (+1)	0.0638	0.449	0.281	0.2646	-0.57741	2.11259	0	0.0638	0.132	0.0652667	-1.18531	1.50469
putative tyrosine aminotransferase [Leishmania mexicana MHOM/GT/2001/U1103]	gi|322490823 (+1)	0.212	0.378	0.212	0.267333	-0.572947	2.11705	0.671	0.0663	0.293	0.343433	-0.464158	2.22584
vacuolar proton translocating ATPase subunit A,putative [Leishmania mexicana MHOM/GT/2001/U1103]	gi|322492044 (+1)	0.0759	0.34	0.39	0.268633	-0.57084	2.11916	0	0.0372	0.116	0.0510667	-1.29186	1.39814
adenine phosphoribosyltransferase [Leishmania mexicana MHOM/GT/2001/U1103]	gi|322492559 (+1)	0.27	0.27	0.27	0.27	-0.568636	2.12136	0.431	0.27	0.431	0.377333	-0.423275	2.26673
flagellar glycoprotein-like protein [Leishmania mexicana MHOM/GT/2001/U1103]	gi|322489127 (+1)	0.164	0.224	0.425	0.271	-0.567031	2.12297	0.106	0	0.355	0.153667	-0.81342	1.87658
putative glucosamine-6-phosphate deaminase [Leishmania mexicana MHOM/GT/2001/U1103]	gi|322494424 (+1)	0.105	0.49	0.221	0.272	-0.565431	2.12457	0	0	0	0	0	2.69
putative spermidine synthase [Leishmania mexicana MHOM/GT/2001/U1103]	gi|322488045 (+1)	0.107	0.356	0.356	0.273	-0.563837	2.12616	0.225	0	0.356	0.193667	-0.712945	1.97705
surface antigen-like protein [Leishmania mexicana MHOM/GT/2001/U1103]	gi|322488201 (+1)	0.229	0.229	0.362	0.273333	-0.563307	2.12669	0.108	0.108	0.509	0.241667	-0.616783	2.07322
putative small GTP-binding protein Rab28 [Leishmania mexicana MHOM/GT/2001/U1103]	gi|322493560 (+1)	0.275	0.275	0.275	0.275	-0.560667	2.12933	0.129	0	0.275	0.134667	-0.87074	1.81926
putative fatty acid elongase [Leishmania mexicana MHOM/GT/2001/U1103]	gi|322489668 (+1)	0	0.214	0.622	0.278667	-0.554915	2.13509	0	0	0.214	0.0713333	-1.14671	1.54329
proteasome regulatory ATPase subunittcc1l8.3,putative [Leishmania mexicana MHOM/GT/2001/U1103]	gi|322489353 (+1)	0.319	0.319	0.231	0.289667	-0.538101	2.1519	0.231	0.319	0.319	0.289667	-0.538101	2.1519
putative T-complex protein 1, eta subunit [Leishmania mexicana MHOM/GT/2001/U1103]	gi|322495631 (+1)	0.295	0.295	0.295	0.295	-0.530178	2.15982	0.295	0.053	0.436	0.261333	-0.582805	2.10719
tryparedoxin [Leishmania mexicana MHOM/GT/2001/U1103]	gi|322488665 (+1)	0	0.446	0.446	0.297333	-0.526756	2.16324	0.446	0.202	0.738	0.462	-0.335358	2.35464
putative ATP synthase, epsilon chain [Leishmania mexicana MHOM/GT/2001/U1103]	gi|322493750 (+1)	0.168	0.363	0.363	0.298	-0.525784	2.16422	0	0	0.858	0.286	-0.543634	2.14637
protein tyrosine phosphatase-likie protein [Leishmania mexicana MHOM/GT/2001/U1103]	gi|322489941 (+1)	0.372	0.171	0.372	0.305	-0.5157	2.1743	0.171	0	0.372	0.181	-0.742321	1.94768
amastin-like protein [Leishmania mexicana MHOM/GT/2001/U1103]	gi|322494936 (+1)	0	0.35	0.569	0.306333	-0.513806	2.17619	0	0	0.569	0.189667	-0.722009	1.96799
serine/threonine protein phosphatase-like protein [Leishmania mexicana MHOM/GT/2001/U1103]	gi|322489398 (+1)	0.228	0.228	0.465	0.307	-0.512862	2.17714	0.092	0.0605	0.302	0.1515	-0.819587	1.87041
putative N-acyl-L-amino acid amidohydrolase [Leishmania mexicana MHOM/GT/2001/U1103]	gi|322491467 (+1)	0.345	0.345	0.249	0.313	-0.504456	2.18554	0.16	0	0.345	0.168333	-0.77383	1.91617
putative Rab11 GTPase [Leishmania mexicana MHOM/GT/2001/U1103]	gi|322489155 (+1)	0.143	0.306	0.493	0.314	-0.50307	2.18693	0.143	0.143	0.706	0.330667	-0.48061	2.20939
40S ribosomal protein S24e [Leishmania mexicana MHOM/GT/2001/U1103]	gi|322490874 (+3)	0	0.474	0.474	0.316	-0.500313	2.18969	0.214	0.214	0.79	0.406	-0.391474	2.29853
flavoprotein subunit-like protein [Leishmania mexicana MHOM/GT/2001/U1103]	gi|322488452 (+1)	0	0.31	0.64	0.316667	-0.499398	2.1906	0	0	0	0	0	2.69
vacuolar protein sorting-associated protein-like protein [Leishmania mexicana MHOM/GT/2001/U1103]	gi|322491111 (+1)	0.678	0.138	0.138	0.318	-0.497573	2.19243	0.138	0.138	0.296	0.190667	-0.719725	1.97027
putative 40S ribosomal protein S3 [Leishmania mexicana MHOM/GT/2001/U1103]	gi|322489852 (+3)	0	0.291	0.667	0.319333	-0.495756	2.19424	0	0.136	1.78	0.638667	-0.194726	2.49527
p-glycoprotein [Leishmania mexicana MHOM/GT/2001/U1103]	gi|322494937 (+1)	0.218	0.33	0.42	0.322667	-0.491246	2.19875	0.273	0.116	0.484	0.291	-0.536107	2.15389
receptor-type adenylate cyclase a [Leishmania mexicana MHOM/GT/2001/U1103]	gi|322490107 (+1)	0.209	0.401	0.431	0.347	-0.459671	2.23033	0.209	0.111	0.462	0.260667	-0.583915	2.10609
amino acid permease [Leishmania mexicana MHOM/GT/2001/U1103]	gi|322493945 (+3)	0.0788	0.518	0.461	0.3526	-0.452718	2.23728	0.0788	0	0.577	0.2186	-0.66035	2.02965
receptor-type adenylate cyclase a [Leishmania mexicana MHOM/GT/2001/U1103]	gi|322490105 (+1)	0.212	0.408	0.438	0.352667	-0.452636	2.23736	0.212	0.0892	0.408	0.2364	-0.626353	2.06365
putative ribokinase [Leishmania mexicana MHOM/GT/2001/U1103]	gi|322492859 (+1)	0.196	0.307	0.563	0.355333	-0.449364	2.24064	0	0	0	0	0	2.69
putative transaldolase [Leishmania mexicana MHOM/GT/2001/U1103]	gi|322489994 (+1)	0	0.407	0.67	0.359	-0.444906	2.24509	0.186	0.186	0.292	0.221333	-0.654953	2.03505
pyruvate kinase, partial [Leishmania mexicana MHOM/GT/2001/U1103]	gi|322495257 (+1)	0	0.547	0.547	0.364667	-0.438104	2.2519	0.387	0	0.725	0.370667	-0.431016	2.25898
histone H3 [Leishmania mexicana MHOM/GT/2001/U1103]	gi|322489151 (+13)	0	0.866	0.231	0.365667	-0.436915	2.25309	0.866	0	0.516	0.460667	-0.336613	2.35339
putative proteasome beta-1 subunit [Leishmania mexicana MHOM/GT/2001/U1103]	gi|322489333 (+1)	0.229	0.509	0.362	0.366667	-0.435729	2.25427	0.229	0.229	0.509	0.322333	-0.491695	2.19831
putative 4-methyl-5(beta-hydroxyethyl)-thiazole monophosphate synthesis protein [Leishmania mexicana MHOM/GT/2001/U1103]	gi|322493469 (+1)	0	0.569	0.569	0.379333	-0.420979	2.26902	0.35	0	0.35	0.233333	-0.632023	2.05798
isopentenyl-diphosphate delta-isomerase,putative [Leishmania mexicana MHOM/GT/2001/U1103]	gi|322495776 (+1)	0.379	0.272	0.494	0.381667	-0.418316	2.27168	0	0	0	0	0	2.69
N-acetylglucosamine-1-phosphate transferase [Leishmania mexicana]	gi|159385	0.064	0.451	0.642	0.385667	-0.413788	2.27621	0	0	0.281	0.0936667	-1.02841	1.66159
putative cytochrome c1, heme protein, mitochondrial precursor [Leishmania mexicana MHOM/GT/2001/U1103]	gi|322488373 (+1)	0.111	0.523	0.523	0.385667	-0.413788	2.27621	0	0.111	0.234	0.115	-0.939302	1.7507
type II (glutathione peroxidase-like) tryparedoxin peroxidase [Leishmania mexicana MHOM/GT/2001/U1103]	gi|322492623 (+3)	0	0.58	0.58	0.386667	-0.412663	2.27734	0.357	0	0.84	0.399	-0.399027	2.29097
acetylornithine deacetylase-like protein [Leishmania mexicana MHOM/GT/2001/U1103]	gi|322488394 (+1)	0.159	0.447	0.558	0.388	-0.411168	2.27883	0	0	0.0767	0.0255667	-1.59233	1.09767
putative long-chain-fatty-acid-CoA ligase [Leishmania mexicana MHOM/GT/2001/U1103]	gi|322487794 (+1)	0.179	0.574	0.449	0.400667	-0.397217	2.29278	0.281	0.132	0.179	0.197333	-0.7048	1.9852
putative pyruvate kinase [Leishmania mexicana MHOM/GT/2001/U1103]	gi|322495258 (+1)	0.194	0.511	0.511	0.405333	-0.392188	2.29781	0.266	0.0608	0.603	0.309933	-0.508732	2.18127
IgE-dependent histamine-releasing factor,putative [Leishmania mexicana MHOM/GT/2001/U1103]	gi|322492208 (+3)	0.224	0.499	0.499	0.407333	-0.39005	2.29995	0.355	0.106	0.835	0.432	-0.364516	2.32548
putative adenosine kinase [Leishmania mexicana MHOM/GT/2001/U1103]	gi|322493484 (+1)	0.529	0.29	0.405	0.408	-0.38934	2.30066	0.529	0.0886	0.529	0.3822	-0.417709	2.27229
reticulon domain protein, 22 kDa potentially aggravating protein (paple22) [Leishmania mexicana MHOM/GT/2001/U1103]	gi|322493644 (+1)	0.15	0.751	0.323	0.408	-0.38934	2.30066	0.15	0	0.522	0.224	-0.649752	2.04025
putative surface antigen protein 2 [Leishmania mexicana MHOM/GT/2001/U1103]	gi|322489406 (+9)	0.294	0.472	0.472	0.412667	-0.384401	2.3056	0.138	0	0.472	0.203333	-0.691791	1.99821
ubiquitin-conjugating enzyme-like protein [Leishmania mexicana MHOM/GT/2001/U1103]	gi|322489588 (+1)	0	0.777	0.467	0.414667	-0.382301	2.3077	0	0	0.467	0.155667	-0.807804	1.8822
putative ADP-ribosylation factor-like [Leishmania mexicana MHOM/GT/2001/U1103]	gi|322490058 (+1)	0.354	0.354	0.576	0.428	-0.368556	2.32144	0.834	0.164	0.576	0.524667	-0.280117	2.40988
A600-1 [Leishmania mexicana]	gi|116109388 (+6)	0.189	0.414	0.682	0.428333	-0.368218	2.32178	0.189	0.189	1.38	0.586	-0.232102	2.4579
transketolase [Leishmania mexicana mexicana]	gi|22217844 (+4)	0.0455	0.631	0.631	0.435833	-0.36068	2.32932	0.0455	0	0.365	0.136833	-0.863808	1.82619
calpain-like cysteine peptidase [Leishmania mexicana MHOM/GT/2001/U1103]	gi|322491416 (+1)	0.322	0.543	0.451	0.438667	-0.357865	2.33213	0.496	0.281	0.747	0.508	-0.294136	2.39586
putative calmodulin [Leishmania mexicana MHOM/GT/2001/U1103]	gi|322488999 (+5)	0.442	0.442	0.442	0.442	-0.354578	2.33542	1.5	0.442	0.732	0.891333	-0.0499599	2.64004
D-lactate dehydrogenase-like protein [Leishmania mexicana MHOM/GT/2001/U1103]	gi|322493021 (+1)	0.196	0.347	0.815	0.452667	-0.344221	2.34578	0	0	0	0	0	2.69
putative proteasome alpha 2 subunit [Leishmania mexicana MHOM/GT/2001/U1103]	gi|322491675 (+1)	0.453	0.453	0.453	0.453	-0.343902	2.3461	0.453	0.133	0.645	0.410333	-0.386863	2.30314
putative NADH-dependent fumarate reductase [Leishmania mexicana MHOM/GT/2001/U1103]	gi|322495364 (+1)	0.201	0.642	0.519	0.454	-0.342944	2.34706	0	0	0.0536	0.0178667	-1.74796	0.942044
putative GTP-binding protein [Leishmania mexicana MHOM/GT/2001/U1103]	gi|322492438 (+1)	0	0.905	0.472	0.459	-0.338187	2.35181	0.138	0.138	1.46	0.578667	-0.237572	2.45243
calpain-like cysteine peptidase, Clan CA, family C2 [Leishmania mexicana MHOM/GT/2001/U1103]	gi|322491421 (+1)	0.449	0.204	0.744	0.465667	-0.331925	2.35808	0.204	0.204	1.1	0.502667	-0.29872	2.39128
Transitional endoplasmic reticulum ATPase,putative [Leishmania mexicana MHOM/GT/2001/U1103]	gi|322490717 (+1)	0.5	0.446	0.5	0.482	-0.316953	2.37305	0.676	0.394	0.942	0.670667	-0.173493	2.51651
hydrophilic acylated surface protein B [Leishmania mexicana]	gi|6634477	0.18	0	1.29	0.49	-0.309804	2.3802	0.392	0.643	1.29	0.775	-0.110698	2.5793
putative amino acid permease [Leishmania mexicana MHOM/GT/2001/U1103]	gi|322492883 (+1)	0.41	0.493	0.581	0.494667	-0.305687	2.38431	0.257	0.187	0.493	0.312333	-0.505382	2.18462
putative 40S ribosomal protein S12 [Leishmania mexicana MHOM/GT/2001/U1103]	gi|322489487 (+1)	0.217	0.804	0.482	0.501	-0.300162	2.38984	0	0	0.804	0.268	-0.571865	2.11813
hypothetical protein LMXM_04_0220 [Leishmania mexicana MHOM/GT/2001/U1103]	gi|322488009 (+1)	0.377	0.377	0.751	0.501667	-0.299585	2.39042	0.271	0	1.06	0.443667	-0.352943	2.33706
myo-inositol-1-phosphate synthase [Leishmania mexicana]	gi|15617378 (+2)	0.245	0.637	0.637	0.506333	-0.295563	2.39444	0.55	0.0563	0.637	0.414433	-0.382545	2.30745
putative cytochrome c [Leishmania mexicana MHOM/GT/2001/U1103]	gi|322490051 (+3)	0.28	0.638	0.638	0.518667	-0.285112	2.40489	0	0.28	0.28	0.186667	-0.728933	1.96107
ribonucleoprotein p18, mitochondrial precursor,putative [Leishmania mexicana MHOM/GT/2001/U1103]	gi|322489787 (+3)	0	0.796	0.796	0.530667	-0.275178	2.41482	0	0	1.79	0.596667	-0.224268	2.46573
amastin-like surface protein-like protein [Leishmania mexicana MHOM/GT/2001/U1103]	gi|322493483 (+1)	0.29	0.889	0.465	0.548	-0.261219	2.42878	0.29	0.136	0.465	0.297	-0.527244	2.16276
putative cysteine synthase [Leishmania mexicana MHOM/GT/2001/U1103]	gi|322490948 (+1)	0.428	0.707	0.561	0.565333	-0.247695	2.4423	0.306	0.195	1.23	0.577	-0.238824	2.45118
putative protein phosphatase [Leishmania mexicana MHOM/GT/2001/U1103]	gi|322492370 (+1)	0.421	0.754	0.524	0.566333	-0.246928	2.44307	0.635	0.421	0.754	0.603333	-0.219443	2.47056
putative ef-hand protein 5 [Leishmania mexicana MHOM/GT/2001/U1103]	gi|322488998 (+1)	0.562	0.346	0.812	0.573333	-0.241593	2.44841	0.16	0	0.346	0.168667	-0.772971	1.91703
S-adenosylmethionine synthetase [Leishmania mexicana MHOM/GT/2001/U1103]	gi|322493742 (+1)	0.159	1.25	0.342	0.583667	-0.233835	2.45616	0.555	0	1.42	0.658333	-0.181554	2.50845
cofilin-like protein [Leishmania mexicana MHOM/GT/2001/U1103]	gi|322488736 (+1)	0.478	0.478	0.797	0.584333	-0.233339	2.45666	0.797	0.216	1.19	0.734333	-0.134107	2.55589
putative ADP-ribosylation factor [Leishmania mexicana MHOM/GT/2001/U1103]	gi|322494043 (+1)	0.361	0.588	0.852	0.600333	-0.221608	2.46839	1.52	0	1.94	1.15333	0.0619548	2.75195
PAS-domain containing phosphoglycerate kinase,putative [Leishmania mexicana MHOM/GT/2001/U1103]	gi|322493729 (+1)	0.117	0.645	1.05	0.604	-0.218963	2.47104	0	0	0.0568	0.0189333	-1.72277	0.967227
2,3-bisphosphoglycerate-independent phosphoglycerate mutase [Leishmania mexicana MHOM/GT/2001/U1103]	gi|322491261 (+1)	0.521	0.603	0.689	0.604333	-0.218723	2.47128	0.3	0.233	0.78	0.437667	-0.358857	2.33114
putative long-chain-fatty-acid-CoA ligase [Leishmania mexicana MHOM/GT/2001/U1103]	gi|322487791 (+1)	0.516	0.718	0.581	0.605	-0.218245	2.47176	0.395	0.395	0.581	0.457	-0.340084	2.34992
surface protein amastin [Leishmania mexicana]	gi|2660764 (+4)	0.608	0.608	0.608	0.608	-0.216096	2.4739	0.171	0.171	0.608	0.316667	-0.499398	2.1906
putative Qc-SNARE protein [Leishmania mexicana MHOM/GT/2001/U1103]	gi|322488789 (+1)	0.472	0.472	0.905	0.616333	-0.210184	2.47982	0.138	0.138	1.17	0.482	-0.316953	2.37305
calpain-like cysteine peptidase, Clan CA, family C2 [Leishmania mexicana MHOM/GT/2001/U1103]	gi|322491429 (+1)	0.85	0.507	0.507	0.621333	-0.206675	2.48332	0.85	0.507	0.507	0.621333	-0.206675	2.48332
putative profilin [Leishmania mexicana MHOM/GT/2001/U1103]	gi|322494141 (+1)	0	1.13	0.763	0.631	-0.199971	2.49003	0	0	2.76	0.92	-0.0362122	2.65379
putative ubiquitin-conjugating enzyme e2 [Leishmania mexicana MHOM/GT/2001/U1103]	gi|322495376 (+1)	0.446	0.738	0.738	0.640667	-0.193368	2.49663	0.446	0.446	2.02	0.970667	-0.0129299	2.67707
putative adenylate kinase [Leishmania mexicana MHOM/GT/2001/U1103]	gi|322491618 (+1)	0.523	0.523	0.879	0.641667	-0.192691	2.49731	1.58	0.523	1.86	1.321	0.120903	2.8109
heat shock protein 70-related protein [Leishmania mexicana MHOM/GT/2001/U1103]	gi|322492667 (+1)	0.503	0.645	0.801	0.649667	-0.187309	2.50269	2.71	0.971	2.71	2.13033	0.328448	3.01845
putative rab-GDP dissociation inhibitor [Leishmania mexicana MHOM/GT/2001/U1103]	gi|322488565 (+1)	0.665	0.563	0.775	0.667667	-0.17544	2.51456	0.563	0.136	1.29	0.663	-0.178486	2.51151
mitochondrial processing peptidase, beta subunit,putative,metallo-peptidase, Clan ME, Family M16 [Leishmania mexicana MHOM/GT/2001/U1103]	gi|322495384 (+1)	0	1.01	1.01	0.673333	-0.17177	2.51823	0	0	0.594	0.198	-0.703335	1.98667
sodium stibogluconate resistance protein,putative [Leishmania mexicana MHOM/GT/2001/U1103]	gi|322493859 (+1)	0.323	1.11	0.594	0.675667	-0.170268	2.51973	0.594	0.0477	0.833	0.491567	-0.308418	2.38158
S-adenosylhomocysteine hydrolase [Leishmania mexicana MHOM/GT/2001/U1103]	gi|322490983 (+1)	0.394	0.817	0.817	0.676	-0.170053	2.51995	0.817	0.142	1.53	0.829667	-0.0810964	2.6089
putative heat shock protein [Leishmania mexicana MHOM/GT/2001/U1103]	gi|322490382 (+1)	0.417	0.873	0.873	0.721	-0.142065	2.54794	0.873	0.11	1.85	0.944333	-0.0248747	2.66513
alkyl dihydroxyacetonephosphate synthase [Leishmania mexicana MHOM/GT/2001/U1103]	gi|322493404 (+1)	0.445	0.995	0.737	0.725667	-0.139263	2.55074	0	0	0.38	0.126667	-0.897338	1.79266
xanthine phosphoribosyltransferase [Leishmania mexicana MHOM/GT/2001/U1103]	gi|322491569 (+1)	0.125	0.799	1.28	0.734667	-0.13391	2.55609	0	0	0.125	0.0416667	-1.38021	1.30979
putative calcium motive p-type ATPase [Leishmania mexicana MHOM/GT/2001/U1103]	gi|322495453 (+1)	0.78	0.579	0.913	0.757333	-0.120713	2.56929	0.212	0.302	1.01	0.508	-0.294136	2.39586
putative glycosomal membrane protein [Leishmania mexicana MHOM/GT/2001/U1103]	gi|322493313 (+1)	0.138	0.678	1.47	0.762	-0.118045	2.57195	0	0.138	0.138	0.092	-1.03621	1.65379
putative cystathione gamma lyase [Leishmania mexicana MHOM/GT/2001/U1103]	gi|322495569 (+1)	0.902	0.771	0.902	0.858333	-0.066344	2.62366	1.53	0.239	1.36	1.043	0.0182843	2.70828
glucose-6-phosphate isomerase [Leishmania mexicana MHOM/GT/2001/U1103]	gi|322489386 (+1)	0.396	0.948	1.25	0.864667	-0.0631513	2.62685	0.331	0.0488	0.535	0.304933	-0.515795	2.1742
putative heat shock protein DNAJ [Leishmania mexicana MHOM/GT/2001/U1103]	gi|322493064 (+1)	0.665	0.548	1.4	0.871	-0.0599818	2.63002	0.338	0.157	1.58	0.691667	-0.160103	2.5299
guanosine monophosphate reductase [Leishmania mexicana MHOM/GT/2001/U1103]	gi|322490176 (+1)	0.632	0.632	1.36	0.874667	-0.0581574	2.63184	0	0	0.0631	0.0210333	-1.67709	1.01291
putative NADP-dependent alcohol dehydrogenase [Leishmania mexicana MHOM/GT/2001/U1103]	gi|322491901 (+1)	1.1	0.639	0.932	0.890333	-0.0504474	2.63955	0.39	0.39	1.1	0.626667	-0.202963	2.48704
putative rab1 small GTP-binding protein [Leishmania mexicana MHOM/GT/2001/U1103]	gi|322489180 (+1)	0.663	1.15	1.15	0.987667	-0.0053896	2.68461	1.15	0.136	2.14	1.142	0.0576661	2.74767
glyceraldehyde-3-phosphate dehydrogenase-like protein [Leishmania mexicana MHOM/GT/2001/U1103]	gi|322495720 (+1)	0	0	0	0	0	2.69	0.0909	0	0.0909	0.0606	-1.21753	1.47247
putative clathrin heavy chain [Leishmania mexicana MHOM/GT/2001/U1103]	gi|322490744 (+1)	0	0	0	0	0	2.69	0	0	0.0518	0.0172667	-1.76279	0.927209
putative fumarate hydratase, partial [Leishmania mexicana MHOM/GT/2001/U1103]	gi|322488586 (+1)	0	0	0	0	0	2.69	0	0	0.29	0.0966667	-1.01472	1.67528
putative protein kinase [Leishmania mexicana MHOM/GT/2001/U1103]	gi|322495107 (+1)	0	0	0	0	0	2.69	0	0.0329	0.102	0.0449667	-1.34711	1.34289
phospholipid transporting ATPase-like protein,putative [Leishmania mexicana MHOM/GT/2001/U1103]	gi|322488996 (+1)	0	0	0	0	0	2.69	0	0.012	0.012	0.008	-2.09691	0.59309
metallo-peptidase, Clan MF, Family M17 [Leishmania mexicana MHOM/GT/2001/U1103]	gi|322489262 (+1)	0	0	0	0	0	2.69	0.0575	0.0575	0.118	0.0776667	-1.10977	1.58023
nucleosome assembly protein-like protein [Leishmania mexicana MHOM/GT/2001/U1103]	gi|322493941 (+1)	0	0	0	0	0	2.69	0	0.0727	0.0727	0.0484667	-1.31456	1.37544
putative carbamoyl-phosphate synthase [Leishmania mexicana MHOM/GT/2001/U1103]	gi|322489977 (+1)	0	0	0	0	0	2.69	0	0	0.0318	0.0106	-1.97469	0.715306
putative 40S ribosomal protein S6 [Leishmania mexicana MHOM/GT/2001/U1103]	gi|322491683 (+3)	0	0	0	0	0	2.69	0	0.118	0.118	0.0786667	-1.10421	1.58579
cysteine peptidase, Clan CA, family C12,putative [Leishmania mexicana MHOM/GT/2001/U1103]	gi|322492312 (+1)	0	0	0	0	0	2.69	0.281	0.132	0.281	0.231333	-0.635762	2.05424
40S ribosomal protein S2 [Leishmania mexicana MHOM/GT/2001/U1103]	gi|322490419 (+3)	0	0	0	0	0	2.69	0	0	0.101	0.0336667	-1.4728	1.2172
GDP-mannose pyrophosphorylase [Leishmania mexicana]	gi|12584592 (+2)	0	0	0	0	0	2.69	0.0793	0	0	0.0264333	-1.57785	1.11215
putative asparagine synthetase a [Leishmania mexicana MHOM/GT/2001/U1103]	gi|322492625 (+1)	0	0	0	0	0	2.69	0.0826	0	0.172	0.0848667	-1.07126	1.61874
alpha/beta-hydrolase-like protein [Leishmania mexicana MHOM/GT/2001/U1103]	gi|322487788 (+1)	0	0	0	0	0	2.69	0.146	0	0.146	0.0973333	-1.01174	1.67826
putative RNA-binding protein [Leishmania mexicana MHOM/GT/2001/U1103]	gi|322488102 (+1)	0	0	0	0	0	2.69	0.0989	0	0.208	0.1023	-0.990124	1.69988
acidocalcisomal pyrophosphatase [Leishmania mexicana MHOM/GT/2001/U1103]	gi|322489221 (+1)	0	0	0	0	0	2.69	0.0641	0	0	0.0213667	-1.67026	1.01974
putative mitotubule-associated protein Gb4 [Leishmania mexicana MHOM/GT/2001/U1103]	gi|322492739 (+1)	0	0	0	0	0	2.69	0.0101	0	0.0101	0.00673333	-2.17177	0.51823
putative threonine synthase [Leishmania mexicana MHOM/GT/2001/U1103]	gi|322489635 (+1)	0	0	0	0	0	2.69	0	0	0	0	0	2.69
putative protein kinase [Leishmania mexicana MHOM/GT/2001/U1103]	gi|322494273 (+1)	0	0	0	0	0	2.69	0.0941	0	0.0941	0.0627333	-1.2025	1.4875
conserved SNF-7-like protein [Leishmania mexicana MHOM/GT/2001/U1103]	gi|322495306 (+1)	0	0	0	0	0	2.69	0.277	0	0.444	0.240333	-0.619186	2.07081
6-phosphogluconolactonase [Leishmania mexicana MHOM/GT/2001/U1103]	gi|322492815 (+1)	0	0	0	0	0	2.69	0.117	0	0.247	0.121333	-0.91602	1.77398
protein disulfide isomerase [Leishmania mexicana MHOM/GT/2001/U1103]	gi|322491291 (+1)	0.84	0.955	1.21	1.00167	0.000723222	2.69072	0.13	0.276	0.13	0.178667	-0.747956	1.94204
metallo-peptidase, Clan MH, Family M18 [Leishmania mexicana MHOM/GT/2001/U1103]	gi|322488625 (+1)	0.781	0.914	1.38	1.025	0.0107239	2.70072	0	0	0.0748	0.0249333	-1.60322	1.08678
protein tyrosine phosphatase-like protein [Leishmania mexicana MHOM/GT/2001/U1103]	gi|322489939 (+1)	0.612	0.89	1.6	1.034	0.0145205	2.70452	0.612	0.172	0.89	0.558	-0.253366	2.43663
glycosomal phosphoenolpyruvate carboxykinase,putative [Leishmania mexicana MHOM/GT/2001/U1103]	gi|322492996 (+3)	0.823	1.03	1.27	1.041	0.0174507	2.70745	0	0	0.547	0.182333	-0.739134	1.95087
putative pyruvate phosphate dikinase [Leishmania mexicana MHOM/GT/2001/U1103]	gi|322489298 (+1)	0.331	0.949	1.85	1.04333	0.0184231	2.70842	0	0	0.136	0.0453333	-1.34358	1.34642
kinetoplastid membrane protein-11 [Leishmania mexicana MHOM/GT/2001/U1103]	gi|322495468 (+3)	0.706	1.23	1.23	1.05533	0.0233897	2.71339	1.23	1.23	1.91	1.45667	0.16336	2.85336
putative small GTP-binding protein Rab1 [Leishmania mexicana MHOM/GT/2001/U1103]	gi|322492893 (+1)	0.323	1.32	1.66	1.101	0.0417873	2.73179	1.66	1.01	2.53	1.73333	0.238882	2.92888
putative ATPase beta subunit [Leishmania mexicana MHOM/GT/2001/U1103]	gi|322492413 (+1)	0.404	1.21	1.93	1.18133	0.0723725	2.76237	0.12	0.404	3.61	1.378	0.139249	2.82925
surface antigen-like protein [Leishmania mexicana MHOM/GT/2001/U1103]	gi|322488233 (+1)	1.31	1.08	1.31	1.23333	0.0910805	2.78108	0.685	0.518	1.31	0.837667	-0.0769288	2.61307
aldose 1-epimerase-like protein [Leishmania mexicana MHOM/GT/2001/U1103]	gi|322495345 (+1)	0.832	1.13	1.88	1.28067	0.107436	2.79744	0	0.0786	0.163	0.0805333	-1.09402	1.59598
putative eukaryotic initiation factor 5a [Leishmania mexicana MHOM/GT/2001/U1103]	gi|322492367 (+4)	0.677	1.37	1.81	1.28567	0.109128	2.79913	0.992	0.411	2.34	1.24767	0.0960986	2.7861
putative nucleoside transporter 1 [Leishmania mexicana MHOM/GT/2001/U1103]	gi|322490778 (+1)	0.423	1.56	1.88	1.28767	0.109803	2.7998	0.423	0.125	2.05	0.866	-0.0624821	2.62752
putative polyubiquitin [Leishmania mexicana MHOM/GT/2001/U1103]	gi|322488997 (+7)	1.3	1.3	1.3	1.3	0.113943	2.80394	2.48	5.5	2.48	3.48667	0.54241	3.23241
putative ADP,ATP carrier protein 1, mitochondrial precursor [Leishmania mexicana MHOM/GT/2001/U1103]	gi|322490433 (+3)	0.31	1.94	1.69	1.31333	0.118375	2.80837	0.0941	0.0941	2.22	0.802733	-0.0954287	2.59457
histone H4 [Leishmania mexicana MHOM/GT/2001/U1103]	gi|322490580 (+7)	0.303	1.88	1.88	1.35433	0.131726	2.82173	1.21	0	1.88	1.03	0.0128372	2.70284
putative acetyl-CoA synthetase [Leishmania mexicana MHOM/GT/2001/U1103]	gi|322491947 (+1)	1.1	1.38	1.59	1.35667	0.132473	2.82247	0.576	0.0422	1.38	0.666067	-0.176482	2.51352
putative endoribonuclease L-PSP (pb5) [Leishmania mexicana MHOM/GT/2001/U1103]	gi|322491882 (+1)	0.732	1.5	2	1.41067	0.149424	2.83942	2	0.442	2.6	1.68067	0.225482	2.91548
actin [Leishmania mexicana]	gi|241994884 (+3)	1.66	1.12	1.47	1.41667	0.151268	2.84127	2.09	1.12	2.34	1.85	0.267172	2.95717
GP63, leishmanolysin [Leishmania mexicana MHOM/GT/2001/U1103]	gi|322489109 (+1)	1.59	1.23	1.46	1.42667	0.154323	2.84432	0	0	0.824	0.274667	-0.561194	2.12881
glycosomal malate dehydrogenase [Leishmania mexicana MHOM/GT/2001/U1103]	gi|322490484 (+1)	0.751	1.54	2.07	1.45367	0.162465	2.85246	0	0	0.205	0.0683333	-1.16537	1.52463
Chain A, Crystal Structure Of Leishmania Mexicana Arginase In Complex With Inhibitor Abhpe	gi|1018192525 (+9)	0.693	1.63	2.13	1.48433	0.171531	2.86153	0.192	0.0917	0.42	0.234567	-0.629734	2.06027
inosine-5'-monophosphate dehydrogenase [Leishmania mexicana MHOM/GT/2001/U1103]	gi|322490569 (+1)	0.99	1.5	1.97	1.48667	0.172214	2.86221	0	0.059	0	0.0196667	-1.70627	0.983731
glucose transporter [Leishmania mexicana]	gi|308446834 (+2)	0.969	1.3	2.32	1.52967	0.184597	2.8746	0.684	0.684	1.43	0.932667	-0.0302735	2.65973
putative iron superoxide dismutase [Leishmania mexicana MHOM/GT/2001/U1103]	gi|322494274 (+1)	0.77	2.13	1.72	1.54	0.187521	2.87752	0.535	0.535	1.36	0.81	-0.091515	2.59849
putative 6-phospho-1-fructokinase [Leishmania mexicana MHOM/GT/2001/U1103]	gi|322488531 (+1)	0.51	1.72	2.44	1.55667	0.192196	2.8822	0	0	0.0606	0.0202	-1.69465	0.995351
putative ADP ribosylation factor 3 [Leishmania mexicana MHOM/GT/2001/U1103]	gi|322488694 (+1)	0.852	1.94	1.94	1.57733	0.197923	2.88792	0.852	0.588	3.67	1.70333	0.2313	2.9213
putative long chain fatty Acyl CoA synthetase [Leishmania mexicana MHOM/GT/2001/U1103]	gi|322487913 (+1)	1.49	1.6	1.84	1.64333	0.215726	2.90573	1	0.837	2.09	1.309	0.11694	2.80694
putative protein kinase [Leishmania mexicana MHOM/GT/2001/U1103]	gi|322492535 (+1)	0.535	2.13	2.37	1.67833	0.224878	2.91488	1.04	0.649	3.17	1.61967	0.209426	2.89943
putative vacuolar-type proton translocating pyrophosphatase 1 [Leishmania mexicana MHOM/GT/2001/U1103]	gi|322493886 (+1)	0.916	2.03	2.53	1.82533	0.261342	2.95134	0.523	0.307	1.81	0.88	-0.0555173	2.63448
putative small myristoylated protein-3 [Leishmania mexicana MHOM/GT/2001/U1103]	gi|322489687 (+3)	0.593	2.2	3.04	1.94433	0.288771	2.97877	1.01	1.54	2.2	1.58333	0.199572	2.88957
alpha tubulin [Leishmania mexicana MHOM/GT/2001/U1103]	gi|322489468 (+3)	1.33	1.6	2.96	1.96333	0.292994	2.98299	1.89	0.528	4.17	2.196	0.341632	3.03163
GP63, leishmanolysin [Leishmania mexicana MHOM/GT/2001/U1103]	gi|322489112 (+1)	2.5	1.73	2.01	2.08	0.318063	3.00806	1.23	1.12	1.35	1.23333	0.0910805	2.78108
elongation factor 2 [Leishmania mexicana MHOM/GT/2001/U1103]	gi|322490597 (+1)	2.3	2.3	1.98	2.19333	0.341105	3.0311	2.41	0.558	3.33	2.09933	0.322081	3.01208
enolase [Leishmania mexicana MHOM/GT/2001/U1103]	gi|322489720 (+1)	1.45	2.7	2.97	2.37333	0.375359	3.06536	1.45	0.411	2.46	1.44033	0.158463	2.84846
universal minicircle sequence binding protein,putative [Leishmania mexicana MHOM/GT/2001/U1103]	gi|322490742 (+1)	2.33	1.62	3.24	2.39667	0.379608	3.06961	1.06	3.24	3.24	2.51333	0.40025	3.09025
putative glucose-regulated protein 78 [Leishmania mexicana MHOM/GT/2001/U1103]	gi|322493205 (+1)	1.23	2.48	3.55	2.42	0.383815	3.07382	0	0	0.366	0.122	-0.91364	1.77636
glycosomal membrane protein [Leishmania mexicana MHOM/GT/2001/U1103]	gi|322495615 (+1)	0.873	2.51	4.8	2.72767	0.435791	3.12579	0	0	1.41	0.47	-0.327902	2.3621
i/6 autoantigen-like protein [Leishmania mexicana MHOM/GT/2001/U1103]	gi|322491838 (+1)	1.59	2.4	4.87	2.95333	0.470312	3.16031	1.97	0.724	5.72	2.80467	0.447881	3.13788
putative OMPDCase-OPRTase [Leishmania mexicana MHOM/GT/2001/U1103]	gi|322489972 (+1)	1.61	3.36	3.96	2.97667	0.47373	3.16373	0	0	0.0661	0.0220333	-1.65692	1.03308
heat shock protein 83-1 [Leishmania mexicana MHOM/GT/2001/U1103]	gi|322494527 (+5)	2.17	2.71	6.3	3.72667	0.571321	3.26132	4.75	1.5	12.3	6.18333	0.791223	3.48122
tryparedoxin peroxidase [Leishmania mexicana MHOM/GT/2001/U1103]	gi|322489864 (+1)	3.06	3.06	6.1	4.07333	0.60995	3.29995	3.06	2.53	5.17	3.58667	0.554691	3.24469
putative P-type H+-ATPase [Leishmania mexicana MHOM/GT/2001/U1103]	gi|322490396 (+1)	3.28	4.91	5.24	4.47667	0.650955	3.34095	3.28	1.13	7.62	4.01	0.603144	3.29314
hydrophilic acylated surface protein a [Leishmania mexicana MHOM/GT/2001/U1103]	gi|322491976 (+1)	1.24	4.03	10.3	5.19	0.715167	3.40517	2.36	4.03	10.3	5.56333	0.745335	3.43534
calpain-like cysteine peptidase, Clan CA, family C2 [Leishmania mexicana MHOM/GT/2001/U1103]	gi|322491427 (+1)	3.29	6.4	6.4	5.36333	0.729435	3.41943	3.29	1.48	3.29	2.68667	0.429214	3.11921
nucleoside diphosphate kinase b [Leishmania mexicana MHOM/GT/2001/U1103]	gi|322494390 (+3)	1.51	8.13	8.13	5.92333	0.772566	3.46257	9.98	3.37	18.1	10.4833	1.0205	3.7105
heat shock protein 70, partial [Leishmania mexicana]	gi|281426622	0	8.09	10.7	6.26333	0.796806	3.48681	0	0	14.1	4.7	0.672098	3.3621
putative P-type H+-ATPase [Leishmania mexicana MHOM/GT/2001/U1103]	gi|322490397 (+1)	3.87	6.85	8.11	6.27667	0.797729	3.48773	3.87	1.6	9.9	5.12333	0.709553	3.39955
putative hexokinase [Leishmania mexicana MHOM/GT/2001/U1103]	gi|322491502 (+1)	3.66	6.18	9.39	6.41	0.806858	3.49686	0.279	0.447	2.03	0.918667	-0.036842	2.65316
fructose-1,6-bisphosphate aldolase [Leishmania mexicana MHOM/GT/2001/U1103]	gi|322490707 (+1)	5.42	7.75	8.46	7.21	0.857935	3.54794	0.168	0.473	1.96	0.867	-0.0619809	2.62802
cyclophilin a [Leishmania mexicana MHOM/GT/2001/U1103]	gi|322492386 (+1)	9.01	9.01	7.49	8.50333	0.929589	3.61959	12.9	12.9	21.8	15.8667	1.20049	3.89049
putative heat-shock protein hsp70 [Leishmania mexicana MHOM/GT/2001/U1103]	gi|322493365 (+1)	5.89	8.44	15.9	10.0767	1.00332	3.69332	24.3	6.89	23.2	18.13	1.2584	3.9484
glyceraldehyde 3-phosphate dehydrogenase,glycosomal [Leishmania mexicana MHOM/GT/2001/U1103]	gi|322493686 (+1)	9.45	9.45	12.3	10.4	1.01703	3.70703	0.762	1.07	5.43	2.42067	0.383935	3.07393
calpain-like cysteine peptidase, Clan CA, family C2 [Leishmania mexicana MHOM/GT/2001/U1103]	gi|322491430 (+1)	8.39	16.3	8.39	11.0267	1.04244	3.73244	13.1	13.1	8.39	11.53	1.06183	3.75183
elongation factor 1-alpha [Leishmania mexicana MHOM/GT/2001/U1103]	gi|322490098 (+5)	11.4	14.1	12.3	12.6	1.10037	3.79037	7.43	2.41	18.5	9.44667	0.975279	3.66528
